# Supplementary material for: Systematic assessment and optimizing algorithm of tumor mutational burden calculation and their implications in clinical decision-making
Source: Front Oncol. 2022 Nov 8;12:972972. doi: 10.3389/fonc.2022.972972 (PMC9679647; doi:10.3389/fonc.2022.972972)
Supplement: Supplementary file 1 [file Table_1.xlsx]

## Sheet: supplementary table 1
Table S1. Clinical Data for 4126 samples
Sample	Cancer type	Sequencing platforms and methods	Purity estimated by HE staining	Purity estimated by NGS	Sequencing depth	TMB (mut/Mb)
Sample1	Lung cancer	illumina_PANEL		0.38	782.197	13.6364
Sample2	Lung cancer	illumina_WES		0.4	241.474	14.9308
Sample3	Lung cancer	illumina_WES		0.25	130.643	16.8784
Sample4	Lung cancer	illumina_PANEL		1	945.724	6.49351
Sample5	Lung cancer	illumina_PANEL		1	533.594	1.94805
Sample6	Breast Cancer	illumina_PANEL		1	389.629	0
Sample7	Esophagogastric Cancer	illumina_PANEL		0.72	684.045	20.7792
Sample8	Lung cancer	illumina_PANEL		1	379.21	2.5974
Sample9	Lung cancer	illumina_PANEL		1	133.051	8.44156
Sample10	Glioma	illumina_PANEL		0.23	199.507	0
Sample11	Lung cancer	illumina_PANEL		1	296.313	6.49351
Sample12	Lung cancer	illumina_PANEL		1	588.666	0.649351
Sample13	Lung cancer	illumina_WES		1	220.828	11.2052
Sample14	Pancreatic Cancer	illumina_WES		0.62	206.966	1.80638
Sample15	Pancreatic Cancer	illumina_PANEL		1	299.383	1.94805
Sample16	Lung cancer	illumina_PANEL		1	204.307	3.24675
Sample17	Lung cancer	illumina_PANEL		1	582.044	4.54545
Sample18	Esophagogastric Cancer	illumina_PANEL		0.52	502.817	5.19481
Sample19	Lung cancer	illumina_PANEL		0.6	659.594	10.3896
Sample20	Lung cancer	illumina_WES		0.2	213.129	6.15298
Sample21	Lung cancer	illumina_PANEL		1	720.804	9.09091
Sample22	Lung cancer	illumina_WES		0.23	210.323	5.53203
Sample23	Lung cancer	illumina_PANEL		1	755.019	0.649351
Sample24	Lung cancer	illumina_PANEL		0.49	689.108	1.2987
Sample25	Lung cancer	illumina_PANEL		0.82	536.485	4.54545
Sample26	Lung cancer	illumina_PANEL		1	740.04	0.649351
Sample27	Lung cancer	illumina_PANEL		0.62	612.349	5.84416
Sample28	Lung cancer	illumina_WES		0.62	196.27	6.6328
Sample29	Renal Cell Carcinoma	illumina_PANEL		1	501.956	1.2987
Sample30	Esophagogastric Cancer	illumina_PANEL		1	554.93	1.94805
Sample31	Pancreatic Cancer	illumina_WES		0.4	195.577	1.12899
Sample32	Lung cancer	illumina_PANEL		0.45	566.246	2.5974
Sample33	Hepatobiliary Cancer	illumina_WES		0.45	267.088	2.512
Sample34	Lung cancer	illumina_PANEL		1	604.368	5.84416
Sample35	Hepatobiliary Cancer	illumina_WES		0.69	230.162	1.52413
Sample36	Lung cancer	illumina_PANEL		0.38	526	2.5974
Sample37	Hepatobiliary Cancer	illumina_PANEL		0.29	450.303	2.5974
Sample38	Esophagogastric Cancer	illumina_PANEL		0.36	625.979	1.2987
Sample39	Esophagogastric Cancer	illumina_PANEL		0.67	425.845	5.19481
Sample40	Lung cancer	illumina_WES		1	89.451	0.959639
Sample41	Lung cancer	illumina_PANEL		1	722.221	5.19481
Sample42	Lung cancer	illumina_PANEL		0.58	553.756	1.2987
Sample43	Hepatobiliary Cancer	illumina_PANEL		1	765.647	20.7792
Sample44	Esophagogastric Cancer	illumina_PANEL		1	522.113	3.8961
Sample45	Esophagogastric Cancer	illumina_WES		1	129.148	3.95145
Sample46	Esophagogastric Cancer	illumina_PANEL		0.53	654.398	4.54545
Sample47	Lung cancer	illumina_PANEL		1	1082.09	1.94805
Sample48	Melanoma	illumina_WES		1	165.928	4.5724
Sample49	Hepatobiliary Cancer	illumina_PANEL		0.48	363.533	3.8961
Sample50	Esophagogastric Cancer	illumina_PANEL		0.93	603.184	19.4805
Sample51	Breast Cancer	illumina_PANEL		0.7	690.744	5.19481
Sample52	Hepatobiliary Cancer	illumina_PANEL		0.36	468.812	5.84416
Sample53	Hepatobiliary Cancer	illumina_PANEL		0.22	746.022	11.039
Sample54	Hepatobiliary Cancer	illumina_PANEL		0.22	746.022	9.74026
Sample55	Hepatobiliary Cancer	illumina_PANEL		0.29	593.968	1.2987
Sample56	Hepatobiliary Cancer	illumina_PANEL		0.29	593.968	1.94805
Sample57	Hepatobiliary Cancer	illumina_WES		0.76	301.684	1.89105
Sample58	Breast Cancer	illumina_PANEL		0.74	991.32	2.5974
Sample59	Hepatobiliary Cancer	illumina_WES		0.81	279.232	1.89105
Sample60	Hepatobiliary Cancer	illumina_PANEL		0.74	544.905	26.6234
Sample61	Lung cancer	illumina_PANEL		0.42	549.031	12.3377
Sample62	Lung cancer	illumina_PANEL		1	840.564	0
Sample63	Lung cancer	illumina_WES		0.27	173.006	0.0282247
Sample64	Lung cancer	illumina_PANEL		1	940.229	2.5974
Sample65	Esophagogastric Cancer	illumina_PANEL		0.85	798.982	6.49351
Sample66	Esophagogastric Cancer	illumina_PANEL		0.48	859.106	6.49351
Sample67	Glioma	illumina_PANEL		0.89	711.52	3.24675
Sample68	Hepatobiliary Cancer	illumina_PANEL		0.22	810.854	5.19481
Sample69	Hepatobiliary Cancer	illumina_WES		0.45	232.844	0.705617
Sample70	Lung cancer	illumina_WES		0.64	168.697	7.45131
Sample71	Lung cancer	illumina_WES		0.36	134.486	6.99972
Sample72	Lung cancer	illumina_WES		0.31	189.186	2.76602
Sample73	Lung cancer	illumina_WES		1	242.67	2.87892
Sample74	Lung cancer	illumina_PANEL		0.53	505.231	4.54545
Sample75	Esophagogastric Cancer	illumina_PANEL		0.4	493.884	1.2987
Sample76	Esophagogastric Cancer	illumina_PANEL		0.51	624.552	3.8961
Sample77	Lung cancer	illumina_PANEL		0.7	644.298	5.84416
Sample78	Lung cancer	illumina_PANEL		0.28	790.688	4.54545
Sample79	Lung cancer	illumina_PANEL		0.32	823.022	7.14286
Sample80	Melanoma	illumina_WES		0.93	266.396	1.9475
Sample81	Lung cancer	illumina_WES		0.53	407.622	5.39091
Sample82	Esophagogastric Cancer	illumina_PANEL		0.54	681.521	1.94805
Sample83	Lung cancer	illumina_PANEL		1	756.851	0
Sample84	Lung cancer	illumina_PANEL		0.76	834.193	13.6364
Sample85	Hepatobiliary Cancer	illumina_PANEL		0.41	600.127	5.19481
Sample86	Esophagogastric Cancer	illumina_PANEL		0.28	405.035	5.19481
Sample87	Lung cancer	illumina_PANEL				11.039
Sample88	Lung cancer	illumina_WES		0.28	208.274	9.90686
Sample89	Lung cancer	illumina_PANEL		1	407.817	0.649351
Sample90	Esophagogastric Cancer	illumina_PANEL		0.3	871.82	16.8831
Sample91	Lung cancer	illumina_PANEL		0.29	869.045	2.5974
Sample92	Lung cancer	illumina_PANEL		1	893.62	0.649351
Sample93	Lung cancer	illumina_WES		1	200.351	1.10076
Sample94	Esophagogastric Cancer	illumina_PANEL		1	779.746	1.94805
Sample95	Esophagogastric Cancer	illumina_PANEL		1	732.465	0.649351
Sample96	Lung cancer	illumina_PANEL		0.31	450.209	2.5974
Sample97	Esophagogastric Cancer	illumina_PANEL		0.22	468.244	3.24675
Sample98	Lung cancer	illumina_PANEL		0.29	1295.57	11.6883
Sample99	Lung cancer	illumina_WES		0.27	172.175	0.987863
Sample100	Lung cancer	illumina_PANEL		1	674.728	1.94805
Sample101	Lung cancer	illumina_PANEL		1	369.625	21.4286
Sample102	Lung cancer	illumina_PANEL		0.26	838.163	5.19481
Sample103	Lung cancer	illumina_WES		0.23	244.169	2.25797
Sample104	Lung cancer	illumina_PANEL		0.48	898.646	6.49351
Sample105	Lung cancer	illumina_WES		0.35	238.415	3.81033
Sample106	Lung cancer	illumina_PANEL		0.22	696.133	0.649351
Sample107	Lung cancer	illumina_WES		1	197.103	0.197573
Sample108	Lung cancer	illumina_PANEL		0.43	799.471	0.649351
Sample109	Lung cancer	illumina_WES		1	187.103	0.084674
Sample110	Esophagogastric Cancer	illumina_WES		0.37	173.935	2.25797
Sample111	Lung cancer	illumina_PANEL		0.62	573.298	3.24675
Sample112	Esophagogastric Cancer	illumina_PANEL		0.44	477.639	5.19481
Sample113	Hepatobiliary Cancer	illumina_PANEL		0.34	462.508	3.24675
Sample114	Pancreatic Cancer	illumina_PANEL		1	176.902	1.2987
Sample115	Melanoma	illumina_WES		0.24	235.848	0.451595
Sample116	Melanoma	illumina_WES		0.35	220.386	3.66921
Sample117	Breast Cancer	illumina_PANEL		1	773.928	3.8961
Sample118	Renal Cell Carcinoma	illumina_PANEL		1	824.593	9.74026
Sample119	Melanoma	illumina_WES		0.83	179.826	0.620943
Sample120	Melanoma	illumina_WES		0.38	297.23	0.677392
Sample121	Lung cancer	illumina_PANEL		0.38	682.222	3.24675
Sample122	Lung cancer	illumina_PANEL		0.36	1154.83	4.54545
Sample123	Lung cancer	illumina_PANEL		0.55	914.716	1.94805
Sample124	Hepatobiliary Cancer	illumina_PANEL		0.26	871.275	3.8961
Sample125	Lung cancer	illumina_PANEL		0.63	869.994	5.19481
Sample126	Esophagogastric Cancer	illumina_PANEL		1	740.138	1.94805
Sample127	Esophagogastric Cancer	illumina_PANEL		1	694.193	2.5974
Sample128	Hepatobiliary Cancer	illumina_PANEL		0.58	654.668	2.5974
Sample129	Lung cancer	illumina_PANEL		0.52	552.969	1.94805
Sample130	Hepatobiliary Cancer	illumina_PANEL		0.2	607.595	2.5974
Sample131	Hepatobiliary Cancer	illumina_WES		0.2	201.263	1.18544
Sample132	Hepatobiliary Cancer	illumina_PANEL		0.26	571.963	4.54545
Sample133	Hepatobiliary Cancer	illumina_WES		0.31	226.801	1.18544
Sample134	Lung cancer	illumina_PANEL		0.65	992.26	5.84416
Sample135	Lung cancer	illumina_WES		0.65	250.721	2.34265
Sample136	Hepatobiliary Cancer	illumina_PANEL		0.47	681.652	4.54545
Sample137	Hepatobiliary Cancer	illumina_WES		0.45	194.568	3.64098
Sample138	Hepatobiliary Cancer	illumina_PANEL		0.41	711.046	5.84416
Sample139	Hepatobiliary Cancer	illumina_WES		1	209.607	2.48377
Sample140	Hepatobiliary Cancer	illumina_PANEL		0.26	649.934	4.54545
Sample141	Hepatobiliary Cancer	illumina_WES		0.26	257.024	1.49591
Sample142	Lung cancer	illumina_PANEL		0.39	609.539	7.14286
Sample143	Lung cancer	illumina_WES		0.23	221.138	2.14507
Sample144	Hepatobiliary Cancer	illumina_WES		0.36	145.138	3.38696
Sample145	Esophagogastric Cancer	illumina_WES		0.65	172.985	0.592718
Sample146	Hepatobiliary Cancer	illumina_WES		1	195.877	2.79424
Sample147	Lung cancer	illumina_PANEL		1	633.717	3.8961
Sample148	Lung cancer	illumina_WES		0.35	150.014	7.76178
Sample149	Esophagogastric Cancer	illumina_PANEL		0.44	287.2	8.44156
Sample150	Esophagogastric Cancer	illumina_WES		1	107.104	9.48349
Sample151	Hepatobiliary Cancer	illumina_PANEL		0.22	780.528	8.44156
Sample152	Hepatobiliary Cancer	illumina_PANEL		1	834.291	8.44156
Sample153	Hepatobiliary Cancer	illumina_WES		0.25	309.961	4.31837
Sample154	Hepatobiliary Cancer	illumina_WES		0.28	320.229	4.40305
Sample155	Hepatobiliary Cancer	illumina_PANEL		0.55	896.436	2.5974
Sample156	Lung cancer	illumina_PANEL		1	554.921	5.19481
Sample157	Esophagogastric Cancer	illumina_PANEL		1	848.124	4.54545
Sample158	Lung cancer	illumina_PANEL		0.58	629.951	6.49351
Sample159	Lung cancer	illumina_PANEL		0.93	588.376	18.8312
Sample160	Lung cancer	illumina_PANEL		0.5	738.436	12.987
Sample161	Melanoma	illumina_PANEL		0.79	557.615	1.94805
Sample162	Lung cancer	illumina_PANEL		0.87	608.64	9.09091
Sample163	Melanoma	illumina_WES		0.87	251.385	1.55236
Sample164	Lung cancer	illumina_PANEL		0.47	888.093	27.9221
Sample165	Renal Cell Carcinoma	illumina_PANEL		0.32	722.352	0.649351
Sample166	Lung cancer	illumina_PANEL		1	745.767	0
Sample167	Lung cancer	illumina_PANEL		1	876.13	3.8961
Sample168	Lung cancer	illumina_PANEL		0.31	552.681	0.649351
Sample169	Hepatobiliary Cancer	illumina_PANEL		0.44	597.827	7.79221
Sample170	Hepatobiliary Cancer	illumina_PANEL		1	830.968	5.84416
Sample171	Hepatobiliary Cancer	illumina_WES		0.36	225.37	3.69743
Sample172	Hepatobiliary Cancer	illumina_WES		1	239.983	1.86283
Sample173	Hepatobiliary Cancer	illumina_PANEL		0.57	658.748	2.5974
Sample174	Hepatobiliary Cancer	illumina_WES		0.32	214.947	1.43946
Sample175	Hepatobiliary Cancer	illumina_PANEL		0.62	711.594	1.94805
Sample176	Hepatobiliary Cancer	illumina_WES		0.63	265.364	0.677392
Sample177	Hepatobiliary Cancer	illumina_PANEL		0.23	584.808	2.5974
Sample178	Hepatobiliary Cancer	illumina_WES		1	215.012	1.15721
Sample179	Hepatobiliary Cancer	illumina_PANEL		0.45	643.846	6.49351
Sample180	Hepatobiliary Cancer	illumina_WES		0.49	218.73	5.10866
Sample181	Hepatobiliary Cancer	illumina_PANEL		0.29	571.852	5.84416
Sample182	Hepatobiliary Cancer	illumina_PANEL		0.31	632.409	5.19481
Sample183	Hepatobiliary Cancer	illumina_WES		0.23	229.186	2.59667
Sample184	Hepatobiliary Cancer	illumina_WES		0.32	203.504	3.16116
Sample185	Hepatobiliary Cancer	illumina_PANEL		0.35	542.812	0.649351
Sample186	Hepatobiliary Cancer	illumina_WES		0.34	225.582	0.451595
Sample187	Hepatobiliary Cancer	illumina_PANEL		1	690.253	9.09091
Sample188	Hepatobiliary Cancer	illumina_WES		0.41	238.496	2.34265
Sample189	Hepatobiliary Cancer	illumina_PANEL		0.62	670.919	0
Sample190	Hepatobiliary Cancer	illumina_WES		0.63	270.585	1.04431
Sample191	Hepatobiliary Cancer	illumina_PANEL		0.2	577.561	3.24675
Sample192	Hepatobiliary Cancer	illumina_WES		0.25	221.844	2.22975
Sample193	Melanoma	illumina_WES		0.71	211.217	1.66526
Sample194	Renal Cell Carcinoma	illumina_PANEL		0.61	371.765	12.987
Sample195	Lung cancer	illumina_PANEL		0.66	940.849	8.44156
Sample196	Lung cancer	illumina_PANEL		0.35	854.031	2.5974
Sample197	Lung cancer	illumina_WES		0.54	275.373	5.78606
Sample198	Lung cancer	illumina_PANEL		0.34	566.4	3.8961
Sample199	Pancreatic Cancer	illumina_PANEL		1	639.62	3.24675
Sample200	Lung cancer	illumina_PANEL		1	1151.95	3.24675
Sample201	Lung cancer	illumina_PANEL		1	682.829	1.2987
Sample202	Esophagogastric Cancer	illumina_PANEL		1	714.137	1.94805
Sample203	Lung cancer	illumina_PANEL		0.84	644.067	1.94805
Sample204	Lung cancer	illumina_PANEL		1	655.892	4.54545
Sample205	Lung cancer	illumina_PANEL		0.32	722.462	2.5974
Sample206	Lung cancer	illumina_PANEL		1	756.019	3.24675
Sample207	Pancreatic Cancer	illumina_PANEL		1	621.923	1.94805
Sample208	Lung cancer	illumina_PANEL		0.56	648.999	4.54545
Sample209	Esophagogastric Cancer	illumina_PANEL		0.52	393.518	42.8571
Sample210	Lung cancer	illumina_PANEL		0.37	670.445	5.19481
Sample211	Lung cancer	illumina_PANEL		0.31	708.513	6.49351
Sample212	Esophagogastric Cancer	illumina_WES		0.47	66.395	4.0079
Sample213	Breast Cancer	illumina_WES		1	285.445	0.479819
Sample214	Lung cancer	illumina_PANEL		0.63	471.88	0.649351
Sample215	Melanoma	illumina_WES		0.39	257.422	1.91928
Sample216	Melanoma	illumina_WES		0.49	248.195	0.931414
Sample217	Melanoma	illumina_WES		0.42	199.748	1.24189
Sample218	Pancreatic Cancer	illumina_PANEL		1	749.558	4.54545
Sample219	Lung cancer	illumina_PANEL		0.32	863.742	2.5974
Sample220	Hepatobiliary Cancer	illumina_PANEL		0.36	473.97	0.649351
Sample221	Lung cancer	illumina_WES		1	200.506	5.64493
Sample222	Lung cancer	illumina_PANEL		0.67	849.623	3.8961
Sample223	Hepatobiliary Cancer	illumina_WES		0.48	213.961	1.77815
Sample224	Hepatobiliary Cancer	illumina_WES		0.65	307.784	3.27406
Sample225	Lung cancer	illumina_WES		0.74	190.496	10.6689
Sample226	Hepatobiliary Cancer	illumina_PANEL		0.34	953.499	1.2987
Sample227	Hepatobiliary Cancer	illumina_WES		0.37	300.379	0.959639
Sample228	Hepatobiliary Cancer	illumina_WES		0.23	202.496	3.83855
Sample229	Lung cancer	illumina_PANEL		1	763.303	2.5974
Sample230	Lung cancer	illumina_PANEL		0.33	1138.9	6.49351
Sample231	Lung cancer	illumina_PANEL		0.21	773.917	3.24675
Sample232	Hepatobiliary Cancer	illumina_PANEL		1	655.269	0
Sample233	Hepatobiliary Cancer	illumina_WES		0.86	179.452	0.451595
Sample234	Esophagogastric Cancer	illumina_PANEL		1	827.366	0.649351
Sample235	Hepatobiliary Cancer	illumina_WES		0.83	228.357	2.96359
Sample236	Hepatobiliary Cancer	illumina_WES		0.9	200.065	2.3991
Sample237	Lung cancer	illumina_PANEL		0.22	719.988	6.49351
Sample238	Pancreatic Cancer	illumina_WES		0.28	217.519	2.3991
Sample239	Pancreatic Cancer	illumina_WES		0.49	244.226	2.512
Sample240	Hepatobiliary Cancer	illumina_PANEL		1	774.795	3.8961
Sample241	Hepatobiliary Cancer	illumina_WES		0.27	229.682	1.86283
Sample242	Esophagogastric Cancer	illumina_PANEL		0.28	769.739	7.14286
Sample243	Lung cancer	illumina_PANEL		1	793.785	0
Sample244	Melanoma	illumina_PANEL		0.47	831.471	1.2987
Sample245	Lung cancer	illumina_PANEL		1	843.342	2.5974
Sample246	Lung cancer	illumina_PANEL		0.55	912.074	4.54545
Sample247	Lung cancer	illumina_PANEL		1	749.92	0
Sample248	Lung cancer	illumina_WES		1	210.814	0.197573
Sample249	Lung cancer	illumina_PANEL		0.21	685.455	3.24675
Sample250	Lung cancer	illumina_PANEL		0.27	443.797	3.8961
Sample251	Lung cancer	illumina_PANEL		1	970.777	19.4805
Sample252	Hepatobiliary Cancer	illumina_PANEL		0.53	583.54	1.94805
Sample253	Lung cancer	illumina_PANEL		0.22	684.581	22.0779
Sample254	Hepatobiliary Cancer	illumina_PANEL		0.76	704.841	5.84416
Sample255	Hepatobiliary Cancer	illumina_WES		0.82	279.993	3.95145
Sample256	Lung cancer	illumina_PANEL		0.22	874.392	5.84416
Sample257	Lung cancer	illumina_PANEL		0.72	754.88	7.14286
Sample258	Esophagogastric Cancer	illumina_PANEL		0.59	755.654	50
Sample259	Lung cancer	illumina_PANEL		0.54	861.649	3.8961
Sample260	Esophagogastric Cancer	illumina_PANEL		0.47	773.523	1.94805
Sample261	Lung cancer	illumina_WES		1	280.573	0.733841
Sample262	Breast Cancer	illumina_PANEL		1	1321.51	0
Sample263	Hepatobiliary Cancer	illumina_PANEL		0.26	695.806	28.5714
Sample264	Lung cancer	illumina_WES		0.29	627.646	16.963
Sample265	Lung cancer	illumina_PANEL		0.22	1117.75	0
Sample266	Esophagogastric Cancer	illumina_WES		1	664.918	3.30229
Sample267	Pancreatic Cancer	illumina_PANEL		0.43	1195.19	3.24675
Sample268	Lung cancer	illumina_PANEL		0.3	947.305	5.84416
Sample269	Lung cancer	illumina_PANEL		0.36	586.168	0.649351
Sample270	Lung cancer	illumina_PANEL		0.31	596.184	5.19481
Sample271	Esophagogastric Cancer	illumina_PANEL		0.62	1313.77	1.2987
Sample272	Esophagogastric Cancer	illumina_PANEL		1	846.273	5.19481
Sample273	Esophagogastric Cancer	illumina_PANEL		0.45	646.588	2.5974
Sample274	Lung cancer	illumina_PANEL		0.41	875.671	6.49351
Sample275	Breast Cancer	illumina_PANEL		1	878.518	5.19481
Sample276	Lung cancer	illumina_PANEL		0.45	1330.7	3.8961
Sample277	Lung cancer	illumina_PANEL		0.23	1322.64	8.44156
Sample278	Lung cancer	illumina_PANEL		0.38	928.192	5.84416
Sample279	Lung cancer	illumina_PANEL		0.47	1062.15	2.5974
Sample280	Esophagogastric Cancer	illumina_PANEL		0.3	590.223	7.79221
Sample281	Hepatobiliary Cancer	illumina_PANEL		0.22	1078.07	1.94805
Sample282	Hepatobiliary Cancer	illumina_WES		0.32	231.242	1.66526
Sample283	Esophagogastric Cancer	illumina_PANEL		0.27	1083.66	11.039
Sample284	Lung cancer	illumina_PANEL		0.33	897.211	5.84416
Sample285	Hepatobiliary Cancer	illumina_PANEL		0.2	1000.61	1.94805
Sample286	Lung cancer	illumina_PANEL		0.29	654.163	4.54545
Sample287	Hepatobiliary Cancer	illumina_PANEL		0.26	803.025	2.5974
Sample288	Lung cancer	illumina_PANEL		0.26	1270.5	7.14286
Sample289	Esophagogastric Cancer	illumina_PANEL		0.38	569.316	12.3377
Sample290	Esophagogastric Cancer	illumina_PANEL		0.4	837.292	3.8961
Sample291	Hepatobiliary Cancer	illumina_PANEL		0.38	897.748	3.8961
Sample292	Prostate Cancer	illumina_PANEL		0.41	982.273	1.94805
Sample293	Lung cancer	illumina_PANEL		0.35	823.517	1.94805
Sample294	Lung cancer	illumina_PANEL		0.21	829.418	0
Sample295	Esophagogastric Cancer	illumina_PANEL		0.3	731.155	3.8961
Sample296	Prostate Cancer	illumina_PANEL		0.31	853.99	0.649351
Sample297	Hepatobiliary Cancer	illumina_WES		0.27	193.406	1.38301
Sample298	Esophagogastric Cancer	illumina_PANEL		0.91	883.811	2.5974
Sample299	Prostate Cancer	illumina_PANEL		0.93	799.249	3.8961
Sample300	Lung cancer	illumina_PANEL		0.44	770.454	3.8961
Sample301	Lung cancer	illumina_WES		0.3	215.208	12.2213
Sample302	Lung cancer	illumina_PANEL		0.49	899.652	7.14286
Sample303	Lung cancer	illumina_PANEL		0.28	981.821	5.19481
Sample304	Lung cancer	illumina_PANEL		0.39	845.405	1.94805
Sample305	Hepatobiliary Cancer	illumina_PANEL		0.51	824.121	4.54545
Sample306	Lung cancer	illumina_WES		0.45	258.037	8.49563
Sample307	Hepatobiliary Cancer	illumina_PANEL		0.6	850.404	6.49351
Sample308	Lung cancer	illumina_PANEL		0.28	800.339	9.74026
Sample309	Lung cancer	illumina_PANEL		0.43	778.176	3.8961
Sample310	Lung cancer	illumina_PANEL		0.24	1109.32	1.2987
Sample311	Lung cancer	illumina_PANEL		0.31	868.621	19.4805
Sample312	Esophagogastric Cancer	illumina_PANEL		0.57	825.816	7.14286
Sample313	Esophagogastric Cancer	illumina_PANEL		0.34	963.491	7.14286
Sample314	Hepatobiliary Cancer	illumina_WES		0.46	242.935	1.21366
Sample315	Lung cancer	illumina_PANEL		1	882.848	4.54545
Sample316	Hepatobiliary Cancer	illumina_WES		0.31	208.326	1.18544
Sample317	Hepatobiliary Cancer	illumina_WES		0.8	218.086	2.45555
Sample318	Hepatobiliary Cancer	illumina_WES		0.44	189.426	2.512
Sample319	Hepatobiliary Cancer	illumina_WES		0.25	231.462	2.1733
Sample320	Hepatobiliary Cancer	illumina_WES		0.26	232.984	2.512
Sample321	Hepatobiliary Cancer	illumina_WES		0.81	194.435	2.11685
Sample322	Hepatobiliary Cancer	illumina_PANEL		0.97	572.274	2.5974
Sample323	Lung cancer	illumina_PANEL		0.26	708.511	1.94805
Sample324	Lung cancer	illumina_PANEL		1	812.945	0
Sample325	Esophagogastric Cancer	illumina_WES		0.23	246.841	3.33051
Sample326	Esophagogastric Cancer	illumina_PANEL		0.4	578.28	5.84416
Sample327	Esophagogastric Cancer	illumina_WES		0.5	293.02	3.35874
Sample328	Esophagogastric Cancer	illumina_PANEL		0.71	1093.72	5.19481
Sample329	Esophagogastric Cancer	illumina_WES		0.72	280.397	4.29015
Sample330	Lung cancer	illumina_PANEL		1	729.493	1.2987
Sample331	Lung cancer	illumina_PANEL		0.28	724.365	5.19481
Sample332	Lung cancer	illumina_WES		0.45	235.901	3.44341
Sample333	Lung cancer	illumina_PANEL		0.24	985.052	3.8961
Sample334	Pancreatic Cancer	illumina_PANEL		0.22	563.391	1.2987
Sample335	Lung cancer	illumina_PANEL		0.5	680.458	3.8961
Sample336	Esophagogastric Cancer	illumina_PANEL		0.38	1052.46	5.19481
Sample337	Lung cancer	illumina_PANEL		0.22	548.785	3.24675
Sample338	Lung cancer	illumina_PANEL		0.63	678.684	59.7403
Sample339	Esophagogastric Cancer	illumina_PANEL		1	854.879	1.94805
Sample340	Breast Cancer	illumina_PANEL		0.4	586.569	3.8961
Sample341	Esophagogastric Cancer	illumina_PANEL		1	667.251	1.2987
Sample342	Breast Cancer	illumina_PANEL		0.77	487.706	7.14286
Sample343	Breast Cancer	illumina_PANEL		1	471.686	5.19481
Sample344	Bladder Cancer	illumina_WES		0.28	214.639	1.04431
Sample345	Lung cancer	illumina_PANEL		0.37	968.098	1.94805
Sample346	Lung cancer	illumina_PANEL		0.84	976.359	7.79221
Sample347	Lung cancer	illumina_PANEL		1	920.04	6.49351
Sample348	Esophagogastric Cancer	illumina_PANEL		0.43	916.332	3.24675
Sample349	Renal Cell Carcinoma	illumina_PANEL		0.42	656.733	8.44156
Sample350	Lung cancer	illumina_PANEL		1	637.577	9.74026
Sample351	Esophagogastric Cancer	illumina_PANEL		0.42	610.17	5.19481
Sample352	Esophagogastric Cancer	illumina_PANEL		0.28	1010.33	4.54545
Sample353	Esophagogastric Cancer	illumina_PANEL		0.55	845.278	1.2987
Sample354	Melanoma	illumina_PANEL		0.28	435.818	1.2987
Sample355	Melanoma	illumina_WES		0.24	188.809	1.74993
Sample356	Glioma	illumina_PANEL		0.77	830.866	3.8961
Sample357	Hepatobiliary Cancer	illumina_PANEL		0.44	811.157	3.8961
Sample358	Hepatobiliary Cancer	illumina_PANEL		0.46	786.216	2.5974
Sample359	Esophagogastric Cancer	illumina_PANEL		1	802.383	1.94805
Sample360	Hepatobiliary Cancer	illumina_PANEL		0.44	1047.4	5.84416
Sample361	Hepatobiliary Cancer	illumina_PANEL		0.74	954.061	3.8961
Sample362	Esophagogastric Cancer	illumina_PANEL		0.32	663.25	3.8961
Sample363	Lung cancer	illumina_PANEL		0.43	1086.09	7.79221
Sample364	Lung cancer	illumina_PANEL		0.33	766.616	6.49351
Sample365	Lung cancer	illumina_WES		0.39	416.115	5.89896
Sample366	Esophagogastric Cancer	illumina_PANEL		0.63	626.564	3.24675
Sample367	Lung cancer	illumina_PANEL		0.26	697.164	9.09091
Sample368	Esophagogastric Cancer	illumina_PANEL		0.41	837.535	2.5974
Sample369	Lung cancer	illumina_WES		0.36	284.353	4.06435
Sample370	Lung cancer	illumina_PANEL		0.25	616.538	0
Sample371	Lung cancer	illumina_PANEL		1	699.888	0
Sample372	Lung cancer	illumina_PANEL		0.4	599.868	10.3896
Sample373	Esophagogastric Cancer	illumina_PANEL		0.39	605.592	1.94805
Sample374	Pancreatic Cancer	illumina_PANEL		0.36	609.008	2.5974
Sample375	Lung cancer	illumina_PANEL		0.68	569.996	2.5974
Sample376	Lung cancer	illumina_PANEL		0.7	848.104	8.44156
Sample377	Lung cancer	illumina_PANEL		0.25	737.104	5.19481
Sample378	Pancreatic Cancer	illumina_PANEL		0.2	630.125	1.2987
Sample379	Lung cancer	illumina_PANEL		1	761.332	9.74026
Sample380	Renal Cell Carcinoma	illumina_PANEL		0.34	603.355	1.94805
Sample381	Hepatobiliary Cancer	illumina_PANEL		0.31	781.959	1.94805
Sample382	Hepatobiliary Cancer	illumina_PANEL		1	595.163	6.49351
Sample383	Lung cancer	illumina_PANEL		1	680.476	2.5974
Sample384	Lung cancer	illumina_PANEL		0.56	743.254	1.94805
Sample385	Lung cancer	illumina_PANEL		0.43	511.747	0
Sample386	Lung cancer	illumina_PANEL		0.33	779.613	6.49351
Sample387	Melanoma	illumina_PANEL		0.77	642.3	2.5974
Sample388	Lung cancer	illumina_PANEL		0.26	586.782	7.14286
Sample389	Lung cancer	illumina_WES		0.57	222.506	5.10866
Sample390	Lung cancer	illumina_PANEL		0.58	651.296	6.49351
Sample391	Lung cancer	illumina_WES		0.59	289.626	4.29015
Sample392	Lung cancer	illumina_PANEL		0.56	873.701	7.14286
Sample393	Esophagogastric Cancer	illumina_PANEL		0.35	684.828	7.14286
Sample394	Lung cancer	illumina_PANEL		0.3	637.932	2.5974
Sample395	Lung cancer	illumina_PANEL		0.27	660.628	2.5974
Sample396	Lung cancer	illumina_PANEL		0.23	741.072	3.8961
Sample397	Lung cancer	illumina_PANEL		0.4	785.81	9.09091
Sample398	Lung cancer	illumina_PANEL		0.34	731.805	1.94805
Sample399	Lung cancer	illumina_PANEL		0.27	820.448	4.54545
Sample400	Lung cancer	illumina_PANEL		0.24	686.678	1.94805
Sample401	Lung cancer	illumina_PANEL		0.53	465.875	10.3896
Sample402	Lung cancer	illumina_WES		0.59	180.484	9.59639
Sample403	Lung cancer	illumina_PANEL		0.43	801.554	1.2987
Sample404	Lung cancer	illumina_PANEL		0.22	494.795	5.19481
Sample405	Pancreatic Cancer	illumina_PANEL		0.3	510.727	0
Sample406	Esophagogastric Cancer	illumina_PANEL		0.41	647.448	3.8961
Sample407	Lung cancer	illumina_PANEL		0.29	483.687	1.2987
Sample408	Lung cancer	illumina_PANEL		0.23	948.037	2.5974
Sample409	Lung cancer	illumina_WES		0.23	224.165	1.80638
Sample410	Lung cancer	illumina_PANEL		0.3	748.379	28.5714
Sample411	Hepatobiliary Cancer	illumina_PANEL		0.33	515.725	7.14286
Sample412	Lung cancer	illumina_PANEL		1	971.584	0
Sample413	Lung cancer	illumina_PANEL		0.29	515.694	0.649351
Sample414	Lung cancer	illumina_PANEL		0.37	630.771	7.79221
Sample415	Hepatobiliary Cancer	illumina_PANEL		0.29	534.099	4.54545
Sample416	Pancreatic Cancer	illumina_PANEL		0.28	526.298	1.94805
Sample417	Lung cancer	illumina_PANEL		0.37	594.923	1.2987
Sample418	Lung cancer	illumina_PANEL		0.24	834.698	2.5974
Sample419	Lung cancer	illumina_PANEL		0.2	680.728	1.94805
Sample420	Lung cancer	illumina_PANEL		0.92	529.249	6.49351
Sample421	Esophagogastric Cancer	illumina_PANEL		0.52	537.732	4.54545
Sample422	Lung cancer	illumina_PANEL		0.58	570.582	9.09091
Sample423	Lung cancer	illumina_PANEL		0.27	554.317	5.19481
Sample424	Lung cancer	illumina_PANEL		1	655.03	1.2987
Sample425	Lung cancer	illumina_PANEL		0.52	1093.89	16.8831
Sample426	Lung cancer	illumina_PANEL		1	588.073	3.24675
Sample427	Lung cancer	illumina_WES		0.24	328.888	11.9673
Sample428	Lung cancer	illumina_PANEL		0.28	492.586	7.79221
Sample429	Lung cancer	illumina_WES		0.31	197.532	6.66102
Sample430	Lung cancer	illumina_PANEL		0.43	470.104	1.94805
Sample431	Esophagogastric Cancer	illumina_PANEL		0.24	430.14	1.94805
Sample432	Hepatobiliary Cancer	illumina_PANEL		0.24	774.562	3.24675
Sample433	Lung cancer	illumina_PANEL		0.23	534.721	2.5974
Sample434	Lung cancer	illumina_PANEL		0.51	871.033	24.6753
Sample435	Esophagogastric Cancer	illumina_PANEL		0.25	827.195	3.8961
Sample436	Esophagogastric Cancer	illumina_WES		0.29	304.513	1.52413
Sample437	Lung cancer	illumina_PANEL		1	534.789	1.94805
Sample438	Lung cancer	illumina_PANEL		0.22	899.614	9.09091
Sample439	Lung cancer	illumina_PANEL		0.56	801.498	3.24675
Sample440	Hepatobiliary Cancer	illumina_PANEL		0.59	975.011	1.94805
Sample441	Lung cancer	illumina_PANEL		0.26	462.878	2.5974
Sample442	Lung cancer	illumina_PANEL		0.31	591.277	14.9351
Sample443	Lung cancer	illumina_PANEL		0.49	707.488	5.84416
Sample444	Lung cancer	illumina_WES		0.51	252.566	4.99577
Sample445	Esophagogastric Cancer	illumina_PANEL		0.37	523.963	5.19481
Sample446	Esophagogastric Cancer	illumina_PANEL		0.41	541.721	5.19481
Sample447	Lung cancer	illumina_PANEL		0.29	653.592	1.94805
Sample448	Lung cancer	illumina_PANEL		0.35	574.686	5.84416
Sample449	Lung cancer	illumina_PANEL		0.38	830.739	3.24675
Sample450	Hepatobiliary Cancer	illumina_PANEL		0.32	701.809	3.8961
Sample451	Lung cancer	illumina_PANEL		0.2	677.63	2.5974
Sample452	Hepatobiliary Cancer	illumina_PANEL		0.41	686.668	2.5974
Sample453	Hepatobiliary Cancer	illumina_WES		1	215.141	10.4996
Sample454	Lung cancer	illumina_PANEL		0.88	924.877	8.44156
Sample455	Lung cancer	illumina_PANEL		0.44	620.826	5.19481
Sample456	Breast Cancer	illumina_PANEL		0.44	590.944	1.2987
Sample457	Lung cancer	illumina_PANEL		0.25	631.96	3.24675
Sample458	Lung cancer	illumina_PANEL		0.56	658.144	2.5974
Sample459	Lung cancer	illumina_PANEL		0.27	800.583	11.6883
Sample460	Lung cancer	illumina_PANEL		1	605.372	0
Sample461	Lung cancer	illumina_PANEL		0.41	1042.22	3.24675
Sample462	Pancreatic Cancer	illumina_PANEL		0.84	1048.94	5.19481
Sample463	Esophagogastric Cancer	illumina_PANEL		0.2	1061.58	1.94805
Sample464	Lung cancer	illumina_PANEL		1	565.856	5.84416
Sample465	Lung cancer	illumina_PANEL		0.21	986.944	7.14286
Sample466	Renal Cell Carcinoma	illumina_PANEL		0.48	677.811	0
Sample467	Lung cancer	illumina_PANEL		1	760.551	0.649351
Sample468	Pancreatic Cancer	illumina_PANEL		0.28	780.607	3.24675
Sample469	Lung cancer	illumina_PANEL		0.23	752.662	4.54545
Sample470	Lung cancer	illumina_PANEL		0.8	847.976	5.84416
Sample471	Lung cancer	illumina_WES		0.81	229.018	6.20943
Sample472	Lung cancer	illumina_PANEL		0.44	779.746	3.24675
Sample473	Esophagogastric Cancer	illumina_PANEL		1	726.328	2.5974
Sample474	Hepatobiliary Cancer	illumina_WES		0.37	235.365	3.95145
Sample475	Renal Cell Carcinoma	illumina_PANEL		1	892.428	30.5195
Sample476	Lung cancer	illumina_PANEL		0.22	852.441	2.5974
Sample477	Hepatobiliary Cancer	illumina_WES		0.49	267.624	2.45555
Sample478	Lung cancer	illumina_PANEL		0.47	784.527	7.14286
Sample479	Esophagogastric Cancer	illumina_PANEL		0.38	743.183	5.19481
Sample480	Pancreatic Cancer	illumina_PANEL		1	906.322	3.24675
Sample481	Lung cancer	illumina_PANEL		0.22	614.716	5.19481
Sample482	Lung cancer	illumina_PANEL		0.37	522.505	3.8961
Sample483	Esophagogastric Cancer	illumina_PANEL		0.68	407.329	12.3377
Sample484	Esophagogastric Cancer	illumina_PANEL		0.54	117.055	10.3896
Sample485	Lung cancer	illumina_PANEL		0.69	659.583	3.8961
Sample486	Lung cancer	illumina_PANEL		0.45	839.978	8.44156
Sample487	Lung cancer	illumina_PANEL		1	658.341	2.5974
Sample488	Renal Cell Carcinoma	illumina_PANEL		0.55	767.437	9.74026
Sample489	Lung cancer	illumina_PANEL		0.24	649.882	7.14286
Sample490	Pancreatic Cancer	illumina_PANEL		0.38	705.382	2.5974
Sample491	Lung cancer	illumina_PANEL		0.45	718.466	5.84416
Sample492	Lung cancer	illumina_PANEL		1	791.559	3.8961
Sample493	Esophagogastric Cancer	illumina_PANEL		1	614.362	11.039
Sample494	Lung cancer	illumina_PANEL		0.21	609.447	2.5974
Sample495	Lung cancer	illumina_PANEL		0.45	820.304	11.6883
Sample496	Lung cancer	illumina_PANEL		0.45	789.218	5.84416
Sample497	Lung cancer	illumina_PANEL		0.69	626.28	12.3377
Sample498	Lung cancer	illumina_PANEL		0.35	636.997	2.5974
Sample499	Lung cancer	illumina_PANEL		0.29	823.915	3.24675
Sample500	Lung cancer	illumina_PANEL		0.23	770.034	0.649351
Sample501	Lung cancer	illumina_PANEL		0.22	766.177	3.8961
Sample502	Hepatobiliary Cancer	illumina_PANEL		1	852.946	1.2987
Sample503	Hepatobiliary Cancer	illumina_PANEL		0.34	596.055	24.6753
Sample504	Lung cancer	illumina_PANEL		0.86	896.192	7.79221
Sample505	Melanoma	illumina_WES		0.83	443.921	0.536269
Sample506	Lung cancer	illumina_WES		0.82	328.163	13.322
Sample507	Lung cancer	illumina_PANEL		0.88	836.06	9.09091
Sample508	Hepatobiliary Cancer	illumina_WES		0.29	370.643	4.29015
Sample509	Lung cancer	illumina_PANEL		0.36	787.439	4.54545
Sample510	Lung cancer	illumina_PANEL		0.4	513.58	5.19481
Sample511	Hepatobiliary Cancer	illumina_PANEL		1	742.702	0
Sample512	Lung cancer	illumina_PANEL		0.21	883.445	0.649351
Sample513	Lung cancer	illumina_PANEL		1	766.307	0
Sample514	Esophagogastric Cancer	illumina_PANEL		0.67	964.347	6.49351
Sample515	Lung cancer	illumina_PANEL		0.89	762.088	2.5974
Sample516	Breast Cancer	illumina_PANEL		0.43	1127.36	3.8961
Sample517	Esophagogastric Cancer	illumina_PANEL		1	773.207	3.8961
Sample518	Breast Cancer	illumina_PANEL		0.46	680.127	0.649351
Sample519	Lung cancer	illumina_PANEL		0.26	1003.98	3.24675
Sample520	Lung cancer	illumina_PANEL		1	830.237	0.649351
Sample521	Esophagogastric Cancer	illumina_PANEL		0.36	718.307	4.54545
Sample522	Hepatobiliary Cancer	illumina_PANEL		0.38	888.425	6.49351
Sample523	Lung cancer	illumina_PANEL		0.43	522.099	5.19481
Sample524	Hepatobiliary Cancer	illumina_PANEL		1	816.265	3.24675
Sample525	Lung cancer	illumina_PANEL		1	795.208	7.14286
Sample526	Melanoma	illumina_PANEL		0.29	96.301	9.09091
Sample527	Esophagogastric Cancer	illumina_PANEL		0.35	1157.01	5.84416
Sample528	Lung cancer	illumina_PANEL		0.39	1005.33	5.19481
Sample529	Lung cancer	illumina_PANEL		0.84	1036.31	12.3377
Sample530	Hepatobiliary Cancer	illumina_PANEL		1	580.795	1.94805
Sample531	Lung cancer	illumina_PANEL		0.44	373.2	18.8312
Sample532	Esophagogastric Cancer	illumina_PANEL		0.28	531.436	7.79221
Sample533	Hepatobiliary Cancer	illumina_PANEL		0.23	681.821	0.649351
Sample534	Lung cancer	illumina_PANEL		0.85	679.084	3.24675
Sample535	Lung cancer	illumina_PANEL		0.54	1224.74	3.24675
Sample536	Esophagogastric Cancer	illumina_PANEL		0.23	354.841	0.649351
Sample537	Esophagogastric Cancer	illumina_PANEL		1	382.476	0
Sample538	Hepatobiliary Cancer	illumina_WES		0.29	216.411	1.58058
Sample539	Melanoma	MGI_PANEL	0.6	0.53	1535.88	1.90447
Sample540	Lung cancer	illumina_PANEL		0.53	720.525	7.79221
Sample541	Renal Cell Carcinoma	illumina_PANEL		0.2	927.443	3.24675
Sample542	Lung cancer	illumina_WES		0.9	275.179	4.29015
Sample543	Lung cancer	illumina_WES		0.76	229.013	6.97149
Sample544	Lung cancer	illumina_PANEL		0.33	1651.59	9.74026
Sample545	Esophagogastric Cancer	illumina_WES		0.95	370.001	4.20548
Sample546	Lung cancer	illumina_PANEL		0.41	545.786	5.84416
Sample547	Lung cancer	illumina_PANEL		0.46	917.433	9.74026
Sample548	Esophagogastric Cancer	illumina_WES		0.66	300.993	9.31414
Sample549	Lung cancer	illumina_PANEL		0.33	733.223	6.49351
Sample550	Lung cancer	illumina_PANEL		0.54	644.735	3.24675
Sample551	Lung cancer	illumina_PANEL		0.49	326.904	7.14286
Sample552	Lung cancer	illumina_PANEL		0.4	848.572	5.84416
Sample553	Lung cancer	illumina_PANEL		0.5	684.768	0
Sample554	Lung cancer	illumina_PANEL		0.21	1036.67	5.84416
Sample555	Esophagogastric Cancer	illumina_PANEL		1	1085.85	3.24675
Sample556	Esophagogastric Cancer	illumina_WES		0.21	360.623	1.63703
Sample557	Lung cancer	illumina_PANEL		0.99	3924.53	3.8961
Sample558	Lung cancer	illumina_PANEL		0.42	631.454	4.54545
Sample559	Lung cancer	illumina_PANEL		0.56	1001.78	14.9351
Sample560	Lung cancer	illumina_PANEL		1	1753.18	13.253
Sample561	Hepatobiliary Cancer	illumina_PANEL		0.38	880.046	0.649351
Sample562	Lung cancer	illumina_PANEL		1	679.24	6.49351
Sample563	Hepatobiliary Cancer	illumina_PANEL		0.75	1009.81	3.24675
Sample564	Hepatobiliary Cancer	illumina_PANEL		0.77	1083.53	5.19481
Sample565	Esophagogastric Cancer	illumina_PANEL		0.74	2181.45	6.49351
Sample566	Lung cancer	illumina_PANEL		0.36	1138.39	3.24675
Sample567	Pancreatic Cancer	illumina_PANEL		0.27	1468.53	3.24675
Sample568	Hepatobiliary Cancer	illumina_PANEL		0.77	746.459	5.19481
Sample569	Lung cancer	illumina_PANEL		0.88	417.134	361.688
Sample570	Lung cancer	illumina_PANEL		0.57	1049.32	2.5974
Sample571	Hepatobiliary Cancer	illumina_PANEL		0.49	941.332	9.09091
Sample572	Hepatobiliary Cancer	illumina_PANEL		0.81	1636.02	1.94805
Sample573	Esophagogastric Cancer	illumina_PANEL		0.8	880.177	5.84416
Sample574	Lung cancer	illumina_PANEL		0.72	617.53	10.3896
Sample575	Pancreatic Cancer	illumina_PANEL		1	837.827	3.8961
Sample576	Hepatobiliary Cancer	illumina_PANEL		0.39	850.935	3.8961
Sample577	Pancreatic Cancer	illumina_PANEL		0.26	908.939	0
Sample578	Hepatobiliary Cancer	illumina_PANEL		0.54	777.041	2.5974
Sample579	Hepatobiliary Cancer	illumina_PANEL		0.23	920.557	0
Sample580	Hepatobiliary Cancer	illumina_PANEL		1	608.113	9.74026
Sample581	Lung cancer	illumina_PANEL		0.89	690.232	1.2987
Sample582	Esophagogastric Cancer	illumina_WES		0.57	211.646	3.07649
Sample583	Esophagogastric Cancer	illumina_WES		0.35	286.593	2.37087
Sample584	Lung cancer	illumina_PANEL		0.49	1504.54	7.79221
Sample585	Lung cancer	illumina_PANEL		0.55	841.005	7.14286
Sample586	Esophagogastric Cancer	illumina_PANEL		0.58	656.893	1.2987
Sample587	Lung cancer	illumina_PANEL		0.47	877.909	5.84416
Sample588	Lung cancer	illumina_PANEL		0.56	453.478	22.0779
Sample589	Lung cancer	illumina_PANEL		0.21	782.085	2.5974
Sample590	Lung cancer	illumina_PANEL		0.59	714.478	3.8961
Sample591	Lung cancer	illumina_PANEL		1	786.562	10.3896
Sample592	Lung cancer	illumina_PANEL		0.36	2427.24	21.4286
Sample593	Lung cancer	illumina_PANEL		0.21	1549.47	15.5844
Sample594	Lung cancer	illumina_PANEL		0.51	1120.46	5.19481
Sample595	Lung cancer	illumina_PANEL		0.58	1020.68	5.19481
Sample596	Lung cancer	illumina_PANEL		0.39	1458.98	2.5974
Sample597	Lung cancer	illumina_PANEL	0.62		941.625	3.61446
Sample598	Hepatobiliary Cancer	illumina_PANEL		0.89	1111	1.94805
Sample599	Hepatobiliary Cancer	illumina_PANEL		1	735.277	3.8961
Sample600	Lung cancer	illumina_PANEL		0.83	1126.89	5.84416
Sample601	Lung cancer	illumina_PANEL		0.39	706.126	5.19481
Sample602	Lung cancer	illumina_PANEL		0.3	877.068	16.2338
Sample603	Lung cancer	illumina_WES		0.42	178.78	1.60881
Sample604	Melanoma	illumina_PANEL		0.75	623.499	3.24675
Sample605	Esophagogastric Cancer	illumina_PANEL		1	1137.18	96.1039
Sample606	Melanoma	illumina_WES		0.29	304.629	0.169348
Sample607	Hepatobiliary Cancer	illumina_PANEL		1	810.468	0
Sample608	Lung cancer	illumina_WES		0.26	226.143	0.649167
Sample609	Lung cancer	illumina_WES		0.34	267.906	0.0564493
Sample610	Lung cancer	illumina_PANEL		0.39	980.134	3.24675
Sample611	Lung cancer	illumina_PANEL		0.53	966.525	5.84416
Sample612	Lung cancer	illumina_PANEL		0.36	854.277	5.84416
Sample613	Lung cancer	illumina_PANEL		0.36	734.2	0
Sample614	Lung cancer	illumina_PANEL		1	886.855	1.2987
Sample615	Lung cancer	illumina_PANEL		0.66	539.268	1.2987
Sample616	Lung cancer	illumina_PANEL		0.32	536.855	6.49351
Sample617	Lung cancer	illumina_PANEL		0.74	513.904	6.49351
Sample618	Lung cancer	illumina_PANEL		0.5	593.213	7.14286
Sample619	Lung cancer	illumina_PANEL		0.21	746.803	6.49351
Sample620	Lung cancer	illumina_PANEL		0.39	776.044	1.94805
Sample621	Esophagogastric Cancer	illumina_PANEL		0.73	710.088	3.24675
Sample622	Lung cancer	illumina_PANEL		0.53	840.433	5.19481
Sample623	Esophagogastric Cancer	illumina_PANEL		0.27	713.097	1.2987
Sample624	Lung cancer	illumina_PANEL		0.25	942.431	3.24675
Sample625	Lung cancer	illumina_PANEL		0.26	861.431	4.54545
Sample626	Lung cancer	illumina_PANEL		0.35	1430.2	5.84416
Sample627	Hepatobiliary Cancer	illumina_PANEL		0.2	3081.19	5.84416
Sample628	Lung cancer	illumina_PANEL		1	879.429	0.649351
Sample629	Lung cancer	illumina_PANEL		0.31	972.537	2.5974
Sample630	Lung cancer	illumina_PANEL		1	1858.24	8.44156
Sample631	Lung cancer	illumina_PANEL		1	796.578	39.6104
Sample632	Lung cancer	illumina_PANEL		0.23	967.003	3.24675
Sample633	Lung cancer	illumina_PANEL		0.89	780.103	2.5974
Sample634	Lung cancer	illumina_PANEL		0.28	2095.38	13.253
Sample635	Lung cancer	illumina_PANEL		0.23	1042.6	2.5974
Sample636	Lung cancer	illumina_PANEL		1	780.121	3.24675
Sample637	Hepatobiliary Cancer	illumina_PANEL		0.24	1691.29	5.19481
Sample638	Esophagogastric Cancer	illumina_PANEL		0.47	1004.92	4.54545
Sample639	Lung cancer	illumina_PANEL		0.32	791.951	5.84416
Sample640	Lung cancer	illumina_PANEL		0.5	1083.93	0
Sample641	Lung cancer	illumina_PANEL		0.47	1121.72	5.84416
Sample642	Lung cancer	illumina_PANEL		1	1155.09	0
Sample643	Lung cancer	illumina_PANEL		0.31	690.69	12.987
Sample644	Lung cancer	illumina_PANEL		0.31	608.552	2.5974
Sample645	Melanoma	illumina_PANEL		0.39	2594.45	1.20482
Sample646	Lung cancer	illumina_PANEL		0.55	841.058	0.649351
Sample647	Lung cancer	illumina_PANEL		0.22	1170.68	2.5974
Sample648	Lung cancer	illumina_PANEL		0.41	725.686	1.2987
Sample649	Lung cancer	illumina_PANEL		0.34	1147.91	7.79221
Sample650	Esophagogastric Cancer	illumina_PANEL		1	797.323	9.09091
Sample651	Lung cancer	illumina_PANEL		0.21	914.106	0
Sample652	Lung cancer	illumina_PANEL		1	1301.1	7.14286
Sample653	Lung cancer	illumina_PANEL		0.23	927.877	0.649351
Sample654	Pancreatic Cancer	illumina_PANEL		0.23	547.556	0
Sample655	Pancreatic Cancer	illumina_PANEL		0.28	894.863	3.8961
Sample656	Lung cancer	illumina_PANEL		0.6	1351.4	4.54545
Sample657	Pancreatic Cancer	illumina_PANEL		0.8	1104.97	0.649351
Sample658	Lung cancer	illumina_PANEL		1	1223.28	4.54545
Sample659	Lung cancer	illumina_PANEL		0.85	1210.3	3.8961
Sample660	Lung cancer	illumina_WES		0.83	216.481	0.649167
Sample661	Lung cancer	illumina_PANEL		0.48	527.67	4.54545
Sample662	Hepatobiliary Cancer	illumina_PANEL		0.78	696.179	2.5974
Sample663	Hepatobiliary Cancer	illumina_PANEL		1	903.996	14.9351
Sample664	Esophagogastric Cancer	illumina_PANEL		0.25	1465.94	4.54545
Sample665	Lung cancer	illumina_PANEL		0.36	1086.34	1.94805
Sample666	Lung cancer	illumina_PANEL		1	873.664	3.8961
Sample667	Lung cancer	illumina_PANEL		1	1011.43	0.649351
Sample668	Lung cancer	illumina_PANEL		0.87	2288.76	1.2987
Sample669	Lung cancer	illumina_WES		0.87	241.654	2.11685
Sample670	Lung cancer	illumina_PANEL		0.4	760.902	3.8961
Sample671	Hepatobiliary Cancer	illumina_PANEL		0.44	567.708	4.54545
Sample672	Lung cancer	illumina_PANEL		0.34	1114.85	10.3896
Sample673	Lung cancer	illumina_PANEL		0.31	1157.04	10.3896
Sample674	Lung cancer	illumina_PANEL		1	752.859	1.94805
Sample675	Hepatobiliary Cancer	illumina_PANEL		0.83	689.609	3.24675
Sample676	Hepatobiliary Cancer	illumina_PANEL		0.8	746.954	3.24675
Sample677	Hepatobiliary Cancer	illumina_PANEL		1	1188.16	7.14286
Sample678	Lung cancer	illumina_PANEL		0.2	649.009	0.649351
Sample679	Hepatobiliary Cancer	illumina_PANEL		0.41	450.839	5.19481
Sample680	Hepatobiliary Cancer	illumina_PANEL		0.79	927.661	1.94805
Sample681	Hepatobiliary Cancer	illumina_PANEL		0.79	927.661	2.5974
Sample682	Hepatobiliary Cancer	illumina_PANEL		1	1234.67	0.649351
Sample683	Hepatobiliary Cancer	illumina_PANEL		0.39	1028.61	3.24675
Sample684	Lung cancer	illumina_PANEL		0.24	721.871	3.8961
Sample685	Hepatobiliary Cancer	illumina_PANEL		0.28	1462.27	4.54545
Sample686	Hepatobiliary Cancer	illumina_PANEL		0.3	705.289	0
Sample687	Lung cancer	illumina_PANEL		0.72	687.541	10.3896
Sample688	Lung cancer	illumina_PANEL		0.29	788.449	3.8961
Sample689	Hepatobiliary Cancer	illumina_WES		0.24	214.183	3.66921
Sample690	Hepatobiliary Cancer	illumina_WES		1	207.865	10.3585
Sample691	Lung cancer	illumina_PANEL		0.2	1254.3	2.5974
Sample692	Lung cancer	illumina_PANEL	0.79	0.51	748.248	20.7792
Sample693	Lung cancer	illumina_PANEL		0.68	782.372	5.19481
Sample694	Lung cancer	illumina_WES		1	531.814	3.47163
Sample695	Lung cancer	illumina_WES		0.29	303.154	0.395145
Sample696	Prostate Cancer	illumina_WES		0.75	272.704	5.30624
Sample697	Hepatobiliary Cancer	illumina_WES		0.48	202.489	8.01581
Sample698	Lung cancer	illumina_WES		0.88	290.752	12.4753
Sample699	Pancreatic Cancer	illumina_WES		0.23	249.652	1.8346
Sample700	Melanoma	illumina_WES		0.45	451.713	1.04431
Sample701	Lung cancer	illumina_WES		0.2	259.43	12.7858
Sample702	Hepatobiliary Cancer	illumina_WES		0.34	335.879	1.10076
Sample703	Melanoma	illumina_WES		0.82	320.566	5.02399
Sample704	Lung cancer	illumina_WES		0.97	320.374	23.2854
Sample705	Lung cancer	illumina_WES		1	99.457	43.1555
Sample706	Lung cancer	illumina_PANEL		0.66	791.159	4.54545
Sample707	Prostate Cancer	illumina_PANEL		0.34	507.507	3.8961
Sample708	Renal Cell Carcinoma	illumina_PANEL		0.45	851.401	2.5974
Sample709	Esophagogastric Cancer	illumina_PANEL		0.46	784.801	2.5974
Sample710	Esophagogastric Cancer	illumina_PANEL		0.93	1071.09	4.54545
Sample711	Esophagogastric Cancer	illumina_PANEL		0.29	786.097	5.19481
Sample712	Esophagogastric Cancer	illumina_PANEL		0.92	998.879	11.039
Sample713	Lung cancer	illumina_PANEL		0.39	1218.04	4.54545
Sample714	Hepatobiliary Cancer	illumina_PANEL		0.6	1606.47	3.8961
Sample715	Hepatobiliary Cancer	illumina_PANEL		1	1443.15	2.5974
Sample716	Hepatobiliary Cancer	illumina_PANEL		0.41	1748.26	6.49351
Sample717	Lung cancer	illumina_PANEL		0.24	1189.82	4.54545
Sample718	Lung cancer	illumina_PANEL		1	977.51	1.94805
Sample719	Lung cancer	illumina_PANEL		1	1100.39	1.94805
Sample720	Lung cancer	illumina_PANEL		0.27	1033.57	2.5974
Sample721	Lung cancer	illumina_PANEL		0.26	888.126	3.24675
Sample722	Lung cancer	illumina_PANEL		0.51	631.336	7.14286
Sample723	Lung cancer	illumina_PANEL		1	1492.29	3.8961
Sample724	Esophagogastric Cancer	illumina_PANEL		1	808.411	0
Sample725	Lung cancer	illumina_PANEL		0.82	722.012	5.84416
Sample726	Lung cancer	illumina_PANEL		0.62	656.823	1.2987
Sample727	Lung cancer	illumina_PANEL		0.49	759.103	3.24675
Sample728	Lung cancer	illumina_PANEL		0.35	937.203	5.19481
Sample729	Melanoma	illumina_PANEL		0.39	834.854	1.94805
Sample730	Lung cancer	illumina_PANEL		1	2709.39	1.94805
Sample731	Lung cancer	illumina_PANEL		0.2	1524.44	4.54545
Sample732	Esophagogastric Cancer	illumina_PANEL		0.59	1000.28	2.5974
Sample733	Lung cancer	illumina_PANEL		0.43	959.264	2.5974
Sample734	Breast Cancer	illumina_PANEL		0.84	1144.49	3.24675
Sample735	Esophagogastric Cancer	illumina_PANEL		0.5	608.819	6.49351
Sample736	Breast Cancer	illumina_PANEL		0.9	558.623	22.0779
Sample737	Lung cancer	illumina_PANEL		0.21	865.139	10.3896
Sample738	Lung cancer	illumina_PANEL		0.46	1132.81	1.94805
Sample739	Lung cancer	illumina_PANEL		0.29	1100.47	11.039
Sample740	Lung cancer	illumina_PANEL		0.92	1001.24	5.19481
Sample741	Lung cancer	illumina_PANEL		1	1093.36	9.09091
Sample742	Lung cancer	illumina_PANEL	0.78	0.26	1133.09	4.54545
Sample743	Lung cancer	illumina_PANEL		0.58	914.839	2.5974
Sample744	Esophagogastric Cancer	illumina_PANEL		1	1127.97	8.44156
Sample745	Lung cancer	illumina_PANEL		0.22	690.348	2.5974
Sample746	Lung cancer	illumina_WES		0.26	278.202	1.86283
Sample747	Lung cancer	illumina_PANEL		0.67	599.101	9.74026
Sample748	Lung cancer	illumina_PANEL		0.56	1015.52	6.49351
Sample749	Lung cancer	illumina_PANEL		0.34	876.94	2.5974
Sample750	Lung cancer	illumina_PANEL			1477.39	7.22892
Sample751	Esophagogastric Cancer	illumina_PANEL		0.67	1596.99	9.74026
Sample752	Esophagogastric Cancer	illumina_PANEL		0.46	1459.49	12.3377
Sample753	Melanoma	illumina_PANEL		0.28	817.457	5.19481
Sample754	Renal Cell Carcinoma	illumina_PANEL		0.9	3310.39	6.49351
Sample755	Renal Cell Carcinoma	illumina_PANEL		0.22	625.44	3.8961
Sample756	Renal Cell Carcinoma	illumina_PANEL		0.21	887.976	1.94805
Sample757	Melanoma	illumina_PANEL		0.75	1314.75	1.2987
Sample758	Breast Cancer	illumina_PANEL		0.33	994.228	1.94805
Sample759	Lung cancer	illumina_PANEL		0.49	1245.17	7.79221
Sample760	Esophagogastric Cancer	illumina_PANEL		0.37	862.218	90.2597
Sample761	Renal Cell Carcinoma	illumina_PANEL		0.24	1383.55	87.013
Sample762	Melanoma	illumina_PANEL		0.21	543.897	25.974
Sample763	Hepatobiliary Cancer	illumina_PANEL		0.77	915.344	1.2987
Sample764	Hepatobiliary Cancer	illumina_PANEL		0.6	1116.8	9.74026
Sample765	Lung cancer	illumina_PANEL		0.25	1025.9	2.5974
Sample766	Lung cancer	illumina_PANEL		0.84	898.933	7.79221
Sample767	Esophagogastric Cancer	illumina_PANEL		0.42	914.922	0
Sample768	Renal Cell Carcinoma	illumina_PANEL		0.69	1153.94	1.94805
Sample769	Esophagogastric Cancer	illumina_PANEL		0.43	1265.14	5.84416
Sample770	Lung cancer	illumina_PANEL		0.3	1198.57	4.54545
Sample771	Lung cancer	illumina_PANEL		0.4	1019.22	3.24675
Sample772	Esophagogastric Cancer	illumina_PANEL		0.23	772.492	1.94805
Sample773	Pancreatic Cancer	illumina_PANEL		0.27	1050.33	11.039
Sample774	Lung cancer	illumina_PANEL		0.86	810.621	9.09091
Sample775	Lung cancer	illumina_PANEL		0.21	948.119	13.6364
Sample776	Esophagogastric Cancer	illumina_PANEL		1	1357.21	5.19481
Sample777	Lung cancer	illumina_PANEL		1	1384.25	3.24675
Sample778	Renal Cell Carcinoma	illumina_PANEL		0.29	714.292	4.54545
Sample779	Renal Cell Carcinoma	illumina_PANEL		1	635.339	4.54545
Sample780	Esophagogastric Cancer	illumina_PANEL		0.3	730.38	8.44156
Sample781	Lung cancer	illumina_PANEL		0.28	869.022	8.44156
Sample782	Lung cancer	illumina_PANEL		0.47	1468.99	5.84416
Sample783	Lung cancer	illumina_PANEL		0.33	1614.15	3.24675
Sample784	Lung cancer	illumina_PANEL		0.23	952.73	3.8961
Sample785	Renal Cell Carcinoma	illumina_PANEL		0.39	574.87	62.987
Sample786	Lung cancer	illumina_PANEL		0.27	898.443	8.44156
Sample787	Hepatobiliary Cancer	illumina_PANEL		0.78	1206.41	14.2857
Sample788	Hepatobiliary Cancer	illumina_PANEL		0.36	829.844	1.94805
Sample789	Hepatobiliary Cancer	illumina_PANEL		0.61	984.624	9.09091
Sample790	Hepatobiliary Cancer	illumina_PANEL		0.2	1012.87	2.5974
Sample791	Breast Cancer	illumina_PANEL		1	1852.39	7.79221
Sample792	Hepatobiliary Cancer	illumina_PANEL		0.58	1528.68	0.649351
Sample793	Hepatobiliary Cancer	illumina_PANEL		0.21	1291.33	14.2857
Sample794	Esophagogastric Cancer	illumina_PANEL		0.6	976.9	6.49351
Sample795	Hepatobiliary Cancer	illumina_PANEL		0.74	521.803	1.2987
Sample796	Hepatobiliary Cancer	illumina_PANEL		1	315.283	7.79221
Sample797	Lung cancer	illumina_PANEL		0.56	960.753	2.5974
Sample798	Lung cancer	illumina_PANEL		0.44	713.676	18.1818
Sample799	Esophagogastric Cancer	illumina_PANEL		0.47	1102.45	9.09091
Sample800	Breast Cancer	illumina_PANEL		0.29	1047.42	13.6364
Sample801	Breast Cancer	illumina_PANEL		1	769.57	3.8961
Sample802	Lung cancer	illumina_PANEL		0.54	702.792	5.84416
Sample803	Lung cancer	illumina_WES		0.4	264.01	3.41518
Sample804	Lung cancer	illumina_PANEL	0.17	1	654.022	4.54545
Sample805	Glioma	illumina_PANEL		0.78	582.5	1.94805
Sample806	Lung cancer	illumina_PANEL		0.31	532.757	5.84416
Sample807	Pancreatic Cancer	illumina_PANEL		0.32	851.392	1.94805
Sample808	Hepatobiliary Cancer	illumina_PANEL		0.32	526.136	3.8961
Sample809	Renal Cell Carcinoma	illumina_PANEL	0.82	1	933.825	20.1299
Sample810	Pancreatic Cancer	illumina_PANEL	0.38	1	1012.47	1.2987
Sample811	Lung cancer	illumina_PANEL		0.84	890.261	8.44156
Sample812	Esophagogastric Cancer	illumina_PANEL	0.69	0.79	595.508	3.8961
Sample813	Lung cancer	illumina_PANEL	0.41	1	792.255	2.5974
Sample814	Hepatobiliary Cancer	illumina_WES		0.85	676.767	2.25797
Sample815	Lung cancer	illumina_PANEL		0.44	1180.81	3.24675
Sample816	Lung cancer	illumina_PANEL	0.07	0.5	1678.15	11.039
Sample817	Lung cancer	illumina_PANEL		0.22	1820.81	3.24675
Sample818	Lung cancer	illumina_PANEL		0.99	1372.08	61.4458
Sample819	Breast Cancer	illumina_PANEL	0.85	1	1288.16	3.24675
Sample820	Lung cancer	illumina_PANEL		0.26	691.013	1.94805
Sample821	Lung cancer	illumina_PANEL		1	975.594	2.5974
Sample822	Lung cancer	illumina_PANEL		0.85	1615.58	6.49351
Sample823	Esophagogastric Cancer	illumina_PANEL		0.43	1124.13	3.24675
Sample824	Lung cancer	illumina_PANEL		0.42	968.171	3.24675
Sample825	Lung cancer	illumina_PANEL		1	967.493	6.49351
Sample826	Lung cancer	illumina_PANEL		1	1042.83	6.49351
Sample827	Lung cancer	illumina_PANEL	0.42	1	1929.89	5.84416
Sample828	Lung cancer	illumina_PANEL		0.99	1136.89	7.79221
Sample829	Lung cancer	illumina_PANEL		0.43	743.926	1.94805
Sample830	Hepatobiliary Cancer	illumina_PANEL		0.35	854.914	2.5974
Sample831	Lung cancer	illumina_PANEL		0.4	1341.39	2.5974
Sample832	Lung cancer	illumina_PANEL		0.4	1291.72	1.2987
Sample833	Lung cancer	illumina_PANEL		0.37	824.347	7.14286
Sample834	Lung cancer	illumina_PANEL		0.45	826.743	7.79221
Sample835	Hepatobiliary Cancer	illumina_WES		0.6	297.608	7.70533
Sample836	Lung cancer	illumina_PANEL		0.56	1953.52	10.3896
Sample837	Lung cancer	illumina_PANEL		0.32	1303.97	3.24675
Sample838	Hepatobiliary Cancer	illumina_PANEL		0.46	1261.26	1.94805
Sample839	Lung cancer	illumina_PANEL		0.36	1483.17	2.5974
Sample840	Lung cancer	illumina_PANEL		0.31	1256.43	2.5974
Sample841	Lung cancer	illumina_PANEL		0.43	2776.56	2.40964
Sample842	Esophagogastric Cancer	illumina_PANEL		0.41	1831.47	8.43373
Sample843	Esophagogastric Cancer	illumina_PANEL		0.43	894.67	4.54545
Sample844	Lung cancer	illumina_PANEL	0.1	0.5	1013.48	2.5974
Sample845	Melanoma	illumina_PANEL		0.45	805.837	3.24675
Sample846	Lung cancer	illumina_PANEL			2006.89	14.4578
Sample847	Esophagogastric Cancer	illumina_PANEL		0.25	1251.49	2.5974
Sample848	Hepatobiliary Cancer	illumina_PANEL		1	1160.98	2.5974
Sample849	Lung cancer	illumina_PANEL	0.24	1	843.137	22.0779
Sample850	Lung cancer	illumina_PANEL		0.37	978.271	9.09091
Sample851	Lung cancer	illumina_PANEL		0.4	589.746	79.8701
Sample852	Esophagogastric Cancer	illumina_WES		1	383.642	2.59667
Sample853	Lung cancer	illumina_WES		0.28	384.76	3.27406
Sample854	Lung cancer	illumina_WES		0.48	291.98	0.169348
Sample855	Lung cancer	illumina_WES		1	211.64	47.0787
Sample856	Esophagogastric Cancer	illumina_WES		0.27	300.566	4.2337
Sample857	Lung cancer	illumina_WES		1	380.775	3.44341
Sample858	Hepatobiliary Cancer	illumina_PANEL		0.81	925.011	5.84416
Sample859	Hepatobiliary Cancer	illumina_PANEL		1	1604.21	7.14286
Sample860	Hepatobiliary Cancer	illumina_PANEL		0.52	527.709	8.44156
Sample861	Hepatobiliary Cancer	illumina_PANEL		0.65	737.217	8.44156
Sample862	Hepatobiliary Cancer	illumina_PANEL		0.25	1092.17	3.8961
Sample863	Lung cancer	illumina_PANEL		0.29	1804.43	1.2987
Sample864	Esophagogastric Cancer	illumina_PANEL		0.23	1088.11	7.79221
Sample865	Lung cancer	illumina_PANEL		0.23	672.563	7.79221
Sample866	Esophagogastric Cancer	illumina_PANEL		0.46	1003.12	5.19481
Sample867	Hepatobiliary Cancer	illumina_PANEL		1	996.915	0
Sample868	Lung cancer	illumina_PANEL		0.26	1631.63	2.40964
Sample869	Esophagogastric Cancer	illumina_PANEL		1	681.022	3.8961
Sample870	Esophagogastric Cancer	illumina_PANEL		1	748.123	0
Sample871	Lung cancer	illumina_PANEL		0.54	845.113	1.2987
Sample872	Lung cancer	illumina_PANEL		0.6	803.614	7.79221
Sample873	Hepatobiliary Cancer	illumina_PANEL		0.46	746.386	2.5974
Sample874	Hepatobiliary Cancer	illumina_WES		0.92	282.138	1.21366
Sample875	Hepatobiliary Cancer	illumina_PANEL		0.43	530.903	5.19481
Sample876	Lung cancer	illumina_PANEL		0.28	991.11	4.54545
Sample877	Esophagogastric Cancer	illumina_PANEL		0.28	1150.62	4.54545
Sample878	Prostate Cancer	illumina_PANEL		0.72	579.969	3.24675
Sample879	Lung cancer	illumina_PANEL		0.38	1018.33	3.24675
Sample880	Lung cancer	illumina_PANEL		0.32	757.392	3.24675
Sample881	Lung cancer	illumina_PANEL		1	996.471	9.09091
Sample882	Esophagogastric Cancer	illumina_PANEL		0.28	807.469	6.49351
Sample883	Lung cancer	illumina_PANEL		0.92	1089.65	36.3636
Sample884	Lung cancer	illumina_PANEL		0.73	2347.58	3.24675
Sample885	Lung cancer	illumina_PANEL		0.64	617.271	4.54545
Sample886	Lung cancer	illumina_PANEL		0.35	2029.15	1.94805
Sample887	Lung cancer	illumina_PANEL		1	2179.3	5.19481
Sample888	Lung cancer	illumina_PANEL		0.67	773.233	3.24675
Sample889	Renal Cell Carcinoma	illumina_PANEL		0.25	1345.04	14.9351
Sample890	Lung cancer	illumina_PANEL		0.37	1034.92	3.24675
Sample891	Lung cancer	illumina_PANEL		0.62	531.955	11.039
Sample892	Lung cancer	illumina_PANEL		0.47	829.796	3.8961
Sample893	Lung cancer	illumina_PANEL		0.21	705.402	0
Sample894	Lung cancer	illumina_PANEL		0.34	451.932	1.94805
Sample895	Lung cancer	illumina_PANEL		0.69	753.106	5.19481
Sample896	Hepatobiliary Cancer	illumina_PANEL		0.76	1854.49	5.19481
Sample897	Lung cancer	illumina_PANEL		0.2	605.5	5.19481
Sample898	Lung cancer	illumina_PANEL		0.46	1053.25	5.19481
Sample899	Lung cancer	illumina_PANEL		0.76	509.003	2.5974
Sample900	Lung cancer	illumina_PANEL		0.22	1165.98	9.09091
Sample901	Esophagogastric Cancer	illumina_PANEL		0.3	815.747	5.19481
Sample902	Lung cancer	illumina_PANEL		1	1518.06	4.54545
Sample903	Hepatobiliary Cancer	illumina_PANEL		0.35	785.498	0
Sample904	Lung cancer	illumina_PANEL		0.52	465.799	3.8961
Sample905	Esophagogastric Cancer	illumina_PANEL		0.6	565.35	2.5974
Sample906	Lung cancer	illumina_PANEL	0.9	0.31	647.042	1.94805
Sample907	Lung cancer	illumina_PANEL	0.91	0.52	663.565	3.24675
Sample908	Lung cancer	illumina_PANEL		0.39	3096.29	5.19481
Sample909	Lung cancer	illumina_PANEL		0.23	991.983	11.039
Sample910	Lung cancer	illumina_PANEL		0.22	436.989	1.94805
Sample911	Lung cancer	illumina_PANEL		0.3	497.832	7.79221
Sample912	Lung cancer	illumina_PANEL		0.27	1010.72	3.8961
Sample913	Hepatobiliary Cancer	illumina_PANEL		0.7	729.801	4.54545
Sample914	Lung cancer	illumina_PANEL		0.3	853.547	5.84416
Sample915	Breast Cancer	illumina_PANEL		1	570.472	2.5974
Sample916	Lung cancer	illumina_PANEL		0.27	674.446	7.79221
Sample917	Lung cancer	illumina_PANEL	0.7	0.51	1196.39	7.79221
Sample918	Esophagogastric Cancer	illumina_PANEL		0.75	969.978	7.14286
Sample919	Esophagogastric Cancer	illumina_PANEL		0.34	1013.91	5.84416
Sample920	Esophagogastric Cancer	illumina_PANEL		0.28	959.883	5.19481
Sample921	Prostate Cancer	illumina_PANEL		0.4	2780.17	49.3506
Sample922	Lung cancer	illumina_WES		1	346.036	0.282247
Sample923	Lung cancer	illumina_WES		0.56	268.217	5.95541
Sample924	Lung cancer	illumina_WES		0.67	228.319	9.51171
Sample925	Lung cancer	illumina_PANEL		0.2	745.085	0.649351
Sample926	Lung cancer	illumina_PANEL		1	953.266	7.79221
Sample927	Esophagogastric Cancer	illumina_PANEL		0.51	1440.2	5.19481
Sample928	Lung cancer	illumina_PANEL		1	542.952	5.84416
Sample929	Lung cancer	illumina_PANEL		0.54	985.808	1.94805
Sample930	Lung cancer	illumina_PANEL		0.2	960.05	4.54545
Sample931	Lung cancer	illumina_WES		0.27	261.323	4.79819
Sample932	Lung cancer	illumina_WES		0.22	200.556	1.69348
Sample933	Lung cancer	illumina_WES		0.26	298.509	0.592718
Sample934	Lung cancer	illumina_WES		0.23	380.906	5.78606
Sample935	Lung cancer	illumina_PANEL		0.27	2396.72	4.81928
Sample936	Melanoma	illumina_PANEL		0.98	835.174	2.5974
Sample937	Lung cancer	illumina_WES		0.62	382.698	7.22552
Sample938	Lung cancer	illumina_WES		0.42	161.347	65.2554
Sample939	Lung cancer	illumina_WES		0.28	217.944	98.0525
Sample940	Esophagogastric Cancer	illumina_PANEL		0.28	874.753	5.84416
Sample941	Lung cancer	illumina_PANEL		0.2	989.904	0.649351
Sample942	Esophagogastric Cancer	illumina_PANEL		0.56	1376.09	20.7792
Sample943	Esophagogastric Cancer	illumina_PANEL		1	736.651	5.19481
Sample944	Lung cancer	illumina_PANEL		0.43	795.907	14.2857
Sample945	Lung cancer	illumina_PANEL		0.51	1204.83	10.3896
Sample946	Esophagogastric Cancer	illumina_PANEL		0.36	756.747	6.49351
Sample947	Lung cancer	illumina_PANEL		0.27	3592.47	0
Sample948	Hepatobiliary Cancer	illumina_PANEL		0.5	465.042	5.84416
Sample949	Hepatobiliary Cancer	illumina_PANEL		1	554.992	0.649351
Sample950	Esophagogastric Cancer	illumina_PANEL		1	1789.14	4.81928
Sample951	Lung cancer	illumina_PANEL		1	4648.97	1.20482
Sample952	Lung cancer	illumina_PANEL			2684.9	2.40964
Sample953	Lung cancer	illumina_PANEL			1452.51	8.43373
Sample954	Lung cancer	illumina_PANEL			1993.8	0
Sample955	Lung cancer	illumina_PANEL		0.74	1124.88	5.84416
Sample956	Lung cancer	illumina_PANEL		1	1035.57	1.94805
Sample957	Lung cancer	illumina_PANEL			1979.09	2.40964
Sample958	Lung cancer	illumina_PANEL	0.43	1	3500.69	3.61446
Sample959	Lung cancer	illumina_PANEL		0.58	2413.51	4.81928
Sample960	Lung cancer	illumina_PANEL			2261.74	2.40964
Sample961	Lung cancer	illumina_PANEL	0.34	1	913.042	1.94805
Sample962	Lung cancer	illumina_PANEL			2215.99	4.81928
Sample963	Lung cancer	illumina_PANEL			1946.24	2.40964
Sample964	Lung cancer	illumina_PANEL			1808.61	0
Sample965	Lung cancer	illumina_PANEL	0.9		1802.9	2.40964
Sample966	Lung cancer	illumina_PANEL		0.22	2360.98	7.22892
Sample967	Lung cancer	illumina_PANEL	0.65		2176.36	4.81928
Sample968	Lung cancer	illumina_PANEL	0.96		2279.53	1.20482
Sample969	Lung cancer	illumina_PANEL	0.63		2511.64	2.40964
Sample970	Lung cancer	illumina_PANEL	0.74		2381.43	1.20482
Sample971	Lung cancer	illumina_PANEL		1	1106.95	12.3377
Sample972	Lung cancer	illumina_PANEL	0.45	1	1224.97	14.4578
Sample973	Renal Cell Carcinoma	illumina_PANEL		0.38	1380.76	2.40964
Sample974	Lung cancer	illumina_PANEL	0.19		2442.76	0
Sample975	Lung cancer	illumina_PANEL		0.4	847.944	2.5974
Sample976	Lung cancer	illumina_PANEL			1695.05	6.0241
Sample977	Lung cancer	illumina_PANEL			1810.14	6.0241
Sample978	Lung cancer	illumina_PANEL	0.05		2565.84	0
Sample979	Lung cancer	illumina_PANEL		0.28	1154.36	61.4458
Sample980	Lung cancer	illumina_PANEL		0.47	1486.58	9.63855
Sample981	Lung cancer	illumina_PANEL		0.23	1923.12	1.20482
Sample982	Lung cancer	illumina_PANEL			2359.61	1.20482
Sample983	Lung cancer	illumina_PANEL		0.21	720.04	5.84416
Sample984	Lung cancer	illumina_PANEL		1	674.962	7.14286
Sample985	Lung cancer	illumina_PANEL	0.72	0.38	896.481	9.74026
Sample986	Lung cancer	illumina_PANEL		1	2246.65	0
Sample987	Lung cancer	illumina_PANEL		0.52	2464.66	0
Sample988	Lung cancer	illumina_PANEL	0.17	0.22	878.176	1.2987
Sample989	Lung cancer	illumina_PANEL	0.94	0.55	1508.33	13.6364
Sample990	Lung cancer	illumina_PANEL	0.59	0.34	996.772	11.6883
Sample991	Lung cancer	illumina_PANEL	0.86	0.24	1777.19	18.0723
Sample992	Lung cancer	illumina_PANEL		0.7	3258.89	6.0241
Sample993	Lung cancer	illumina_PANEL	0.44	1	777.238	0.649351
Sample994	Lung cancer	illumina_WES	0.37	1	473.104	18.0073
Sample995	Lung cancer	illumina_WES	0.47	0.27	311.463	2.85069
Sample996	Lung cancer	illumina_WES	0.56	0.27	325.968	2.87892
Sample997	Lung cancer	illumina_WES		0.7	311.296	0.225797
Sample998	Lung cancer	illumina_WES		0.25	281.175	0.338696
Sample999	Lung cancer	illumina_WES	0.2	0.35	302.589	0.479819
Sample1000	Lung cancer	illumina_WES		0.26	246.863	0.649167
Sample1001	Lung cancer	illumina_PANEL		0.22	1265.07	4.54545
Sample1002	Renal Cell Carcinoma	illumina_PANEL		0.45	590.511	20.1299
Sample1003	Esophagogastric Cancer	illumina_PANEL		0.4	3076.94	14.4578
Sample1004	Lung cancer	illumina_PANEL		1	1048.33	0
Sample1005	Lung cancer	illumina_PANEL		0.51	2021.26	8.43373
Sample1006	Lung cancer	illumina_PANEL		0.44	2282.08	4.81928
Sample1007	Lung cancer	illumina_PANEL		0.45	1388.19	12.0482
Sample1008	Lung cancer	illumina_PANEL		0.66	2185.83	18.0723
Sample1009	Lung cancer	illumina_PANEL		1	2725.39	0
Sample1010	Esophagogastric Cancer	illumina_PANEL		1	2204.27	3.61446
Sample1011	Lung cancer	illumina_PANEL		0.52	2121.46	8.43373
Sample1012	Lung cancer	illumina_PANEL		1	3128.26	4.81928
Sample1013	Lung cancer	illumina_PANEL		1	2705.74	0
Sample1014	Lung cancer	illumina_PANEL		0.31	3392.17	7.22892
Sample1015	Lung cancer	illumina_PANEL		0.34	969.274	1.2987
Sample1016	Lung cancer	illumina_PANEL		1	887.64	2.5974
Sample1017	Lung cancer	illumina_PANEL		0.65	586.274	4.54545
Sample1018	Lung cancer	illumina_PANEL		0.49	607.218	2.5974
Sample1019	Lung cancer	illumina_PANEL		0.24	626.244	2.5974
Sample1020	Lung cancer	illumina_PANEL		0.2	805.046	4.54545
Sample1021	Lung cancer	illumina_PANEL		0.37	1285.54	3.24675
Sample1022	Lung cancer	illumina_PANEL		0.33	643.578	0.649351
Sample1023	Lung cancer	illumina_PANEL		0.23	1037.29	2.5974
Sample1024	Lung cancer	illumina_PANEL		0.24	928.738	0.649351
Sample1025	Lung cancer	illumina_PANEL		0.3	675.745	5.84416
Sample1026	Lung cancer	illumina_PANEL		0.38	913.519	1.94805
Sample1027	Lung cancer	illumina_PANEL		0.24	724.632	1.2987
Sample1028	Renal Cell Carcinoma	illumina_PANEL		0.37	800.553	5.19481
Sample1029	Lung cancer	illumina_PANEL		1	1047.35	7.14286
Sample1030	Lung cancer	illumina_PANEL		0.35	831.373	3.24675
Sample1031	Lung cancer	illumina_PANEL		0.3	769.005	0.649351
Sample1032	Esophagogastric Cancer	illumina_PANEL		0.41	1380.96	4.54545
Sample1033	Lung cancer	illumina_PANEL		0.33	4015.99	4.54545
Sample1034	Lung cancer	illumina_PANEL	0.28	0.4	666.585	3.8961
Sample1035	Pancreatic Cancer	illumina_PANEL		1	656.86	1.94805
Sample1036	Pancreatic Cancer	illumina_PANEL		0.23	1498.29	1.2987
Sample1037	Hepatobiliary Cancer	illumina_PANEL		0.8	898.661	1.94805
Sample1038	Melanoma	illumina_PANEL		0.87	882.943	7.14286
Sample1039	Lung cancer	illumina_PANEL		0.73	1497.11	6.49351
Sample1040	Esophagogastric Cancer	illumina_PANEL		0.76	827.854	7.14286
Sample1041	Lung cancer	illumina_PANEL		0.24	957.931	44.8052
Sample1042	Lung cancer	illumina_PANEL		0.34	1049.81	4.54545
Sample1043	Hepatobiliary Cancer	illumina_PANEL		0.75	736.951	5.84416
Sample1044	Lung cancer	illumina_PANEL		0.25	1079.38	10.3896
Sample1045	Esophagogastric Cancer	illumina_PANEL		0.42	1554.02	7.14286
Sample1046	Lung cancer	illumina_PANEL		0.24	993.139	0.649351
Sample1047	Lung cancer	illumina_PANEL		0.7	1404.5	1.94805
Sample1048	Lung cancer	illumina_PANEL		1	997.797	0.649351
Sample1049	Lung cancer	illumina_PANEL		0.26	946.372	6.49351
Sample1050	Lung cancer	illumina_PANEL		1	1044.31	1.94805
Sample1051	Melanoma	illumina_PANEL	0.68	0.48	1533.99	3.8961
Sample1052	Esophagogastric Cancer	illumina_PANEL	0.55	0.58	940.3	1.94805
Sample1053	Lung cancer	illumina_PANEL		1	1040.04	0
Sample1054	Lung cancer	illumina_PANEL	0.2	0.96	744.348	8.44156
Sample1055	Lung cancer	illumina_PANEL	0.44	0.31	913.189	14.2857
Sample1056	Esophagogastric Cancer	illumina_PANEL		0.61	1139.99	2.5974
Sample1057	Lung cancer	illumina_PANEL		0.22	1007.13	1.94805
Sample1058	Lung cancer	illumina_PANEL		0.63	1016.45	4.54545
Sample1059	Lung cancer	illumina_PANEL		0.23	1637.57	2.40964
Sample1060	Lung cancer	illumina_PANEL		0.31	2410.07	9.09091
Sample1061	Melanoma	illumina_WES		0.82	344.236	8.2416
Sample1062	Lung cancer	illumina_PANEL	0.38		1191.12	7.22892
Sample1063	Lung cancer	illumina_PANEL		0.21	748.13	3.24675
Sample1064	Lung cancer	illumina_PANEL		1	1190.65	0.649351
Sample1065	Lung cancer	illumina_PANEL		0.24	1247.29	3.24675
Sample1066	Renal Cell Carcinoma	illumina_WES		0.29	431.127	5.72961
Sample1067	Lung cancer	illumina_PANEL		0.21	612.539	1.94805
Sample1068	Hepatobiliary Cancer	illumina_PANEL		0.36	819.81	2.5974
Sample1069	Lung cancer	illumina_PANEL	0.63	0.27	901.786	7.79221
Sample1070	Esophagogastric Cancer	illumina_PANEL		1	1229.9	5.19481
Sample1071	Hepatobiliary Cancer	illumina_WES		0.25	210.981	2.31442
Sample1072	Hepatobiliary Cancer	illumina_WES		0.74	302.556	0.84674
Sample1073	Hepatobiliary Cancer	illumina_WES		0.41	56.039	1.04431
Sample1074	Hepatobiliary Cancer	illumina_WES		0.48	81.726	2.59667
Sample1075	Hepatobiliary Cancer	illumina_PANEL		0.27	969.653	4.54545
Sample1076	Hepatobiliary Cancer	illumina_WES		0.29	229.443	3.02004
Sample1077	Hepatobiliary Cancer	illumina_PANEL		0.51	958.315	2.5974
Sample1078	Lung cancer	illumina_PANEL		0.36	1204.32	10.3896
Sample1079	Hepatobiliary Cancer	illumina_PANEL	0.1	0.31	1080	43.5065
Sample1080	Hepatobiliary Cancer	illumina_WES		0.33	262.012	4.43127
Sample1081	Lung cancer	illumina_PANEL		0.66	1156.34	0
Sample1082	Lung cancer	illumina_PANEL	0.72	0.28	615.676	1.94805
Sample1083	Lung cancer	illumina_PANEL		0.29	725.055	5.84416
Sample1084	Lung cancer	illumina_PANEL		0.37	675.231	3.24675
Sample1085	Lung cancer	illumina_PANEL		0.4	631.572	5.19481
Sample1086	Lung cancer	illumina_PANEL		0.27	937.08	6.49351
Sample1087	Lung cancer	illumina_PANEL		0.75	995.055	5.19481
Sample1088	Lung cancer	illumina_PANEL		0.21	1092.12	3.8961
Sample1089	Lung cancer	illumina_PANEL		0.48	725.058	5.19481
Sample1090	Lung cancer	illumina_PANEL		0.2	912.821	2.5974
Sample1091	Esophagogastric Cancer	illumina_PANEL		0.33	519.103	7.79221
Sample1092	Renal Cell Carcinoma	illumina_PANEL		0.84	631.573	9.74026
Sample1093	Lung cancer	illumina_PANEL		1	858.735	4.54545
Sample1094	Lung cancer	illumina_PANEL		0.27	564.887	5.19481
Sample1095	Lung cancer	illumina_PANEL	0.14	0.66	1293.86	6.0241
Sample1096	Renal Cell Carcinoma	illumina_PANEL		0.48	2737.01	8.43373
Sample1097	Melanoma	illumina_PANEL		0.46	1837.67	2.5974
Sample1098	Lung cancer	illumina_PANEL		0.33	2498.73	3.61446
Sample1099	Esophagogastric Cancer	illumina_PANEL		1	1670.69	4.81928
Sample1100	Lung cancer	illumina_PANEL	0.34	0.62	623.847	9.09091
Sample1101	Lung cancer	illumina_PANEL		0.32	754.375	18.1818
Sample1102	Lung cancer	illumina_PANEL			2336.19	15.6627
Sample1103	Lung cancer	illumina_PANEL	0.7	0.42	1484.87	8.44156
Sample1104	Esophagogastric Cancer	illumina_WES		0.28	302.957	4.3466
Sample1105	Lung cancer	illumina_PANEL		0.42	702.477	4.54545
Sample1106	Lung cancer	illumina_PANEL		0.27	1221.54	1.94805
Sample1107	Lung cancer	illumina_PANEL		0.28	1396.95	4.54545
Sample1108	Lung cancer	illumina_PANEL	0.72		2363.71	3.61446
Sample1109	Lung cancer	illumina_PANEL	0.25	0.27	934.134	12.987
Sample1110	Esophagogastric Cancer	illumina_WES		0.36	264.619	20.3782
Sample1111	Hepatobiliary Cancer	illumina_PANEL		0.62	864.187	2.5974
Sample1112	Melanoma	illumina_PANEL	0.96	0.5	856.064	1.2987
Sample1113	Pancreatic Cancer	illumina_PANEL		1	914.472	5.19481
Sample1114	Renal Cell Carcinoma	illumina_PANEL		0.51	1604.28	3.24675
Sample1115	Lung cancer	illumina_PANEL		0.31	1059.78	5.84416
Sample1116	Lung cancer	illumina_PANEL		0.29	1124.95	2.5974
Sample1117	Lung cancer	illumina_PANEL		0.49	588.841	2.5974
Sample1118	Melanoma	illumina_PANEL		1	2264.59	2.40964
Sample1119	Lung cancer	illumina_PANEL		0.22	556.43	14.2857
Sample1120	Hepatobiliary Cancer	illumina_PANEL		0.53	2230.18	2.40964
Sample1121	Lung cancer	illumina_PANEL		1	1112.21	0.649351
Sample1122	Melanoma	illumina_PANEL		0.55	1477.53	28.9157
Sample1123	Lung cancer	illumina_PANEL	0.16	1	898.349	0.649351
Sample1124	Lung cancer	illumina_PANEL		0.45	584.235	2.5974
Sample1125	Lung cancer	illumina_PANEL	0.1	0.69	1091.11	9.09091
Sample1126	Hepatobiliary Cancer	illumina_PANEL		0.3	709.716	4.54545
Sample1127	Pancreatic Cancer	illumina_PANEL		0.28	974.44	3.24675
Sample1128	Renal Cell Carcinoma	illumina_PANEL	0.92	0.39	817.242	23.3766
Sample1129	Lung cancer	illumina_PANEL		0.56	981.494	3.8961
Sample1130	Lung cancer	illumina_PANEL		0.56	819.022	9.09091
Sample1131	Lung cancer	illumina_PANEL		0.31	883.579	6.49351
Sample1132	Lung cancer	illumina_PANEL		1	1038.6	3.8961
Sample1133	Esophagogastric Cancer	illumina_PANEL		0.42	518.735	63.6364
Sample1134	Pancreatic Cancer	illumina_PANEL		0.3	2099.8	4.54545
Sample1135	Esophagogastric Cancer	illumina_PANEL		1	1924.97	3.61446
Sample1136	Lung cancer	illumina_PANEL	0.51	0.44	1021.83	1.2987
Sample1137	Hepatobiliary Cancer	illumina_PANEL		0.68	914.726	7.79221
Sample1138	Lung cancer	illumina_PANEL		0.99	873.484	3.8961
Sample1139	Lung cancer	illumina_WES	0.74	0.48	238.254	2.85069
Sample1140	Esophagogastric Cancer	illumina_PANEL		0.27	1324.54	5.84416
Sample1141	Pancreatic Cancer	illumina_PANEL		1	1008.03	2.5974
Sample1142	Hepatobiliary Cancer	illumina_PANEL		0.27	1310.09	1.94805
Sample1143	Esophagogastric Cancer	illumina_WES		0.34	350.487	146.091
Sample1144	Pancreatic Cancer	illumina_PANEL		0.55	1152.13	12.3377
Sample1145	Lung cancer	illumina_PANEL		0.26	1024.23	1.94805
Sample1146	Lung cancer	illumina_WES		0.32	277.217	0.169348
Sample1147	Hepatobiliary Cancer	illumina_WES		0.56	281.114	9.45526
Sample1148	Lung cancer	illumina_PANEL		0.28	1251.45	0.649351
Sample1149	Lung cancer	illumina_PANEL		0.55	815.706	1.2987
Sample1150	Lung cancer	illumina_PANEL		1	1198.01	1.2987
Sample1151	Lung cancer	illumina_PANEL	0.39		1913.31	1.20482
Sample1152	Breast Cancer	illumina_PANEL		0.54	722.929	20.1299
Sample1153	Lung cancer	illumina_PANEL		1	958.685	7.14286
Sample1154	Lung cancer	illumina_PANEL	0.43	1	1140.87	1.2987
Sample1155	Lung cancer	illumina_WES		0.35	253.379	1.12899
Sample1156	Lung cancer	illumina_PANEL		0.22	1028.48	0
Sample1157	Lung cancer	illumina_PANEL		0.23	1276.76	3.24675
Sample1158	Lung cancer	illumina_PANEL	0.32		1971.56	2.40964
Sample1159	Lung cancer	illumina_PANEL			4044.3	3.61446
Sample1160	Lung cancer	illumina_PANEL		0.32	1031.09	4.54545
Sample1161	Lung cancer	illumina_PANEL	0.45	0.2	556.671	1.2987
Sample1162	Esophagogastric Cancer	illumina_WES		1	296.326	0.987863
Sample1163	Lung cancer	illumina_PANEL	0.76	0.47	1263.82	7.14286
Sample1164	Lung cancer	illumina_PANEL	0.53	0.22	1022.93	1.2987
Sample1165	Lung cancer	illumina_PANEL		0.43	805.825	2.5974
Sample1166	Melanoma	illumina_PANEL		0.27	600.691	159.091
Sample1167	Melanoma	illumina_PANEL		0.69	956.23	2.5974
Sample1168	Lung cancer	illumina_PANEL		0.61	1209.94	5.84416
Sample1169	Lung cancer	illumina_PANEL		0.25	1006.02	3.24675
Sample1170	Lung cancer	illumina_PANEL		0.22	1014.62	1.94805
Sample1171	Lung cancer	illumina_PANEL	0.55	1	1152.02	2.5974
Sample1172	Lung cancer	illumina_PANEL		0.3	1218.71	5.19481
Sample1173	Lung cancer	illumina_PANEL	0.18	0.39	1051.95	3.24675
Sample1174	Lung cancer	illumina_PANEL		0.3	1095.33	0.649351
Sample1175	Lung cancer	illumina_PANEL		0.21	2139.44	3.61446
Sample1176	Lung cancer	illumina_PANEL		0.35	1248.77	1.94805
Sample1177	Lung cancer	illumina_PANEL		0.91	918.796	20.1299
Sample1178	Lung cancer	illumina_PANEL		0.4	1166.02	9.74026
Sample1179	Lung cancer	illumina_PANEL		1	723.828	2.5974
Sample1180	Lung cancer	illumina_PANEL		1	1730.58	0
Sample1181	Lung cancer	illumina_PANEL		1	1077.89	0.649351
Sample1182	Lung cancer	illumina_PANEL		0.32	602.639	12.3377
Sample1183	Lung cancer	illumina_PANEL		0.38	756.558	22.0779
Sample1184	Glioma	illumina_WES		0.94	173.336	6.20943
Sample1185	Glioma	illumina_WES		0.68	243.611	0.254022
Sample1186	Glioma	illumina_WES		0.81	201.997	1.49591
Sample1187	Glioma	illumina_WES		0.91	257.615	1.27011
Sample1188	Glioma	illumina_WES		0.69	171.227	1.9475
Sample1189	Glioma	illumina_WES		0.82	263.21	1.97573
Sample1190	Glioma	illumina_WES		0.73	343.268	0.677392
Sample1191	Glioma	illumina_WES		0.8	203.305	46.5143
Sample1192	Glioma	illumina_WES		0.38	331.206	2.03218
Sample1193	Lung cancer	illumina_PANEL		0.53	1131.7	1.94805
Sample1194	Lung cancer	illumina_PANEL	0.73	0.53	785.436	13.6364
Sample1195	Lung cancer	illumina_PANEL	0.58		2199.79	3.61446
Sample1196	Lung cancer	illumina_PANEL		0.23	1136.33	5.19481
Sample1197	Lung cancer	illumina_PANEL		1	976.752	0.649351
Sample1198	Lung cancer	illumina_PANEL	0.45	1	1262.79	1.2987
Sample1199	Lung cancer	illumina_PANEL		0.81	1294.68	5.84416
Sample1200	Lung cancer	illumina_PANEL		1	1192.08	3.8961
Sample1201	Lung cancer	illumina_WES		0.36	201.575	4.65707
Sample1202	Hepatobiliary Cancer	illumina_PANEL		0.27	930.16	3.8961
Sample1203	Lung cancer	illumina_PANEL		1	952.089	13.6364
Sample1204	Pancreatic Cancer	illumina_PANEL		0.21	906.603	3.8961
Sample1205	Lung cancer	illumina_PANEL		0.26	1039.88	12.3377
Sample1206	Esophagogastric Cancer	illumina_PANEL		0.29	604.688	86.3636
Sample1207	Lung cancer	illumina_PANEL		0.21	1206.83	9.09091
Sample1208	Melanoma	illumina_PANEL		0.86	1973.24	4.54545
Sample1209	Melanoma	illumina_PANEL		0.34	1110.88	6.49351
Sample1210	Esophagogastric Cancer	illumina_PANEL		0.39	382.976	49.3506
Sample1211	Esophagogastric Cancer	illumina_PANEL		0.33	878.948	2.5974
Sample1212	Melanoma	illumina_PANEL		0.31	971.79	20.1299
Sample1213	Lung cancer	illumina_PANEL		0.41	1002.64	7.79221
Sample1214	Lung cancer	illumina_WES		0.34	349.595	0.112899
Sample1215	Lung cancer	illumina_PANEL		0.72	983.501	3.24675
Sample1216	Renal Cell Carcinoma	illumina_PANEL		0.42	897.998	7.79221
Sample1217	Esophagogastric Cancer	illumina_WES		0.32	453.425	5.56026
Sample1218	Esophagogastric Cancer	illumina_PANEL		0.4	1638.76	5.84416
Sample1219	Lung cancer	illumina_PANEL		0.78	2612.58	4.81928
Sample1220	Breast Cancer	illumina_PANEL		0.63	938.312	1.94805
Sample1221	Lung cancer	illumina_PANEL		1	930.69	3.24675
Sample1222	Lung cancer	illumina_PANEL		0.35	1137.94	2.5974
Sample1223	Lung cancer	illumina_PANEL		0.36	846.373	3.24675
Sample1224	Lung cancer	illumina_PANEL		0.32	1121.74	3.24675
Sample1225	Lung cancer	illumina_PANEL		0.29	1255.58	10.3896
Sample1226	Lung cancer	illumina_PANEL		1	821.519	27.9221
Sample1227	Lung cancer	illumina_PANEL		0.26	922.374	140.909
Sample1228	Breast Cancer	illumina_PANEL		0.28	510.641	53.2468
Sample1229	Lung cancer	illumina_PANEL		0.48	887.284	6.49351
Sample1230	Lung cancer	illumina_PANEL		1	869.555	7.79221
Sample1231	Lung cancer	illumina_PANEL		0.21	944.43	35.0649
Sample1232	Lung cancer	illumina_PANEL		0.78	858.637	6.49351
Sample1233	Lung cancer	illumina_PANEL		0.32	856.964	1.94805
Sample1234	Lung cancer	illumina_PANEL		0.31	1303.96	11.6883
Sample1235	Breast Cancer	illumina_PANEL		0.33	876.434	3.8961
Sample1236	Lung cancer	illumina_PANEL		0.47	947.58	3.24675
Sample1237	Lung cancer	illumina_PANEL			3016.61	8.43373
Sample1238	Lung cancer	illumina_PANEL		0.33	1089.44	1.2987
Sample1239	Lung cancer	illumina_PANEL	0.7	0.73	837.92	7.79221
Sample1240	Lung cancer	illumina_PANEL	0.54	0.34	1022.2	3.24675
Sample1241	Lung cancer	illumina_PANEL	0.6	0.2	987.666	0
Sample1242	Lung cancer	illumina_PANEL		0.44	626.142	4.54545
Sample1243	Lung cancer	illumina_PANEL	0.56	0.32	1183.91	5.19481
Sample1244	Lung cancer	illumina_PANEL		0.37	578.163	5.84416
Sample1245	Esophagogastric Cancer	illumina_PANEL		0.53	836.2	1.94805
Sample1246	Renal Cell Carcinoma	illumina_PANEL		0.36	837.607	0.649351
Sample1247	Lung cancer	illumina_PANEL	0.72	0.74	1030.93	10.3896
Sample1248	Lung cancer	illumina_PANEL	0.16	1	1085.85	0
Sample1249	Lung cancer	illumina_PANEL	0.45	0.33	1199.92	9.09091
Sample1250	Lung cancer	illumina_PANEL		0.41	959.528	2.5974
Sample1251	Hepatobiliary Cancer	illumina_PANEL		0.41	674.101	1.2987
Sample1252	Hepatobiliary Cancer	illumina_WES		0.33	292.663	2.2862
Sample1253	Lung cancer	illumina_PANEL		1	995.734	0
Sample1254	Lung cancer	illumina_PANEL		0.3	657.487	3.24675
Sample1255	Hepatobiliary Cancer	illumina_PANEL	0.22	0.22	805.546	3.8961
Sample1256	Lung cancer	illumina_PANEL	0.29	0.38	891.913	9.74026
Sample1257	Lung cancer	illumina_PANEL		0.34	1220.53	4.54545
Sample1258	Lung cancer	illumina_PANEL		0.43	894.801	4.54545
Sample1259	Bladder Cancer	illumina_PANEL		0.24	736.768	5.84416
Sample1260	Lung cancer	illumina_PANEL	0.78	1	999.444	1.94805
Sample1261	Hepatobiliary Cancer	illumina_PANEL		0.43	1049.13	7.14286
Sample1262	Esophagogastric Cancer	illumina_PANEL	0.68	0.61	1294.82	8.44156
Sample1263	Hepatobiliary Cancer	illumina_PANEL		0.26	773.164	5.84416
Sample1264	Hepatobiliary Cancer	illumina_PANEL		1	1163.11	7.14286
Sample1265	Esophagogastric Cancer	illumina_PANEL	0.54	0.33	802.388	3.8961
Sample1266	Lung cancer	illumina_PANEL	0.85	0.3	639.939	5.19481
Sample1267	Lung cancer	illumina_PANEL	0.88	0.62	1211.13	4.54545
Sample1268	Lung cancer	illumina_PANEL	0.88	0.45	1583.55	9.09091
Sample1269	Lung cancer	illumina_PANEL	0.53	0.28	735.849	3.24675
Sample1270	Lung cancer	illumina_PANEL		0.24	587.911	1.2987
Sample1271	Lung cancer	illumina_PANEL		0.24	887.713	3.24675
Sample1272	Hepatobiliary Cancer	illumina_PANEL	0.74	0.48	603.155	1.94805
Sample1273	Pancreatic Cancer	illumina_PANEL		1	553.025	0
Sample1274	Lung cancer	illumina_PANEL	0.39	0.23	777.844	1.2987
Sample1275	Lung cancer	illumina_PANEL	0.32	0.21	612.726	0.649351
Sample1276	Renal Cell Carcinoma	illumina_PANEL	0.57	0.22	746.215	1.2987
Sample1277	Lung cancer	illumina_PANEL		1	858.264	0
Sample1278	Lung cancer	illumina_PANEL	0.34	0.22	794.442	1.2987
Sample1279	Lung cancer	illumina_PANEL	0.35	0.38	1148.43	0.649351
Sample1280	Esophagogastric Cancer	illumina_PANEL	0.37	1	1024.84	0
Sample1281	Lung cancer	illumina_PANEL		0.35	851.641	4.54545
Sample1282	Lung cancer	illumina_PANEL	0.12	1	1089.74	3.8961
Sample1283	Renal Cell Carcinoma	illumina_PANEL	0.14	1	911.958	2.5974
Sample1284	Lung cancer	illumina_PANEL	0.54	0.84	917.596	1.2987
Sample1285	Lung cancer	illumina_PANEL	0.39	0.24	856.591	4.54545
Sample1286	Lung cancer	illumina_PANEL		0.48	1269.54	2.5974
Sample1287	Lung cancer	illumina_PANEL	0.35	0.2	934.811	2.5974
Sample1288	Lung cancer	illumina_PANEL	0.54	0.36	1041.94	2.5974
Sample1289	Lung cancer	illumina_PANEL	0.91	0.25	1018.3	3.24675
Sample1290	Lung cancer	illumina_PANEL	0.95	0.43	963.781	5.19481
Sample1291	Lung cancer	illumina_PANEL	0.59	0.33	1139.03	2.5974
Sample1292	Lung cancer	illumina_PANEL		0.26	1754.04	1.2987
Sample1293	Lung cancer	illumina_PANEL		1	1165.46	12.3377
Sample1294	Lung cancer	illumina_PANEL	0.7	1	1101.58	0.649351
Sample1295	Lung cancer	illumina_PANEL	0.89	0.6	665.059	5.84416
Sample1296	Lung cancer	illumina_PANEL	0.71	0.87	713.376	2.5974
Sample1297	Lung cancer	illumina_PANEL		0.2	1017.33	3.24675
Sample1298	Lung cancer	illumina_PANEL			1731.16	3.61446
Sample1299	Lung cancer	illumina_PANEL	0.78	0.41	1385.78	5.19481
Sample1300	Lung cancer	illumina_PANEL		0.22	1137.3	3.24675
Sample1301	Lung cancer	illumina_PANEL	0.9	0.39	589.752	0.649351
Sample1302	Lung cancer	illumina_PANEL	0.79	1	2707.58	4.81928
Sample1303	Lung cancer	illumina_PANEL	0.2	1	891.995	10.3896
Sample1304	Esophagogastric Cancer	illumina_PANEL	0.65	0.29	1231.63	8.44156
Sample1305	Lung cancer	illumina_PANEL	0.72	1	623.399	6.49351
Sample1306	Lung cancer	illumina_PANEL	0.6	0.21	808.915	1.94805
Sample1307	Lung cancer	illumina_PANEL		0.37	756.585	5.84416
Sample1308	Lung cancer	illumina_PANEL		0.2	772.442	1.2987
Sample1309	Lung cancer	illumina_PANEL	0.91	1	1217.98	0.649351
Sample1310	Lung cancer	illumina_PANEL	0.55	1	2092.87	0.649351
Sample1311	Lung cancer	illumina_PANEL		0.29	951.542	9.09091
Sample1312	Hepatobiliary Cancer	illumina_PANEL	0.72	0.26	1116.1	3.24675
Sample1313	Lung cancer	illumina_PANEL		0.23	696.769	3.24675
Sample1314	Esophagogastric Cancer	illumina_PANEL	0.08	1	922.958	7.14286
Sample1315	Lung cancer	illumina_PANEL		0.31	835.532	22.7273
Sample1316	Hepatobiliary Cancer	illumina_PANEL		0.56	1267.23	13.253
Sample1317	Lung cancer	illumina_PANEL		0.4	744.265	4.54545
Sample1318	Hepatobiliary Cancer	illumina_PANEL		0.34	984.008	0
Sample1319	Hepatobiliary Cancer	illumina_PANEL		0.26	764.464	0
Sample1320	Hepatobiliary Cancer	illumina_PANEL	0.82	0.71	988.692	1.94805
Sample1321	Melanoma	illumina_PANEL		0.22	938.713	2.5974
Sample1322	Hepatobiliary Cancer	illumina_PANEL	0.45	0.38	885.233	3.24675
Sample1323	Renal Cell Carcinoma	illumina_PANEL		0.49	905.759	1.2987
Sample1324	Lung cancer	illumina_PANEL		0.52	669.419	29.2208
Sample1325	Hepatobiliary Cancer	illumina_PANEL		0.36	1020.86	3.8961
Sample1326	Lung cancer	illumina_PANEL	0.57	1	763.341	15.5844
Sample1327	Melanoma	illumina_PANEL	0.76	0.39	1055.18	5.84416
Sample1328	Lung cancer	illumina_PANEL		0.24	930.128	3.8961
Sample1329	Prostate Cancer	illumina_PANEL	0.38	0.23	961.684	2.5974
Sample1330	Lung cancer	illumina_PANEL		0.7	902.01	9.74026
Sample1331	Melanoma	illumina_PANEL		0.28	922.849	1.94805
Sample1332	Melanoma	illumina_WES		0.29	278.736	0.705617
Sample1333	Lung cancer	illumina_PANEL	0.9	0.63	966.864	14.2857
Sample1334	Lung cancer	illumina_PANEL		0.93	888.265	5.19481
Sample1335	Melanoma	illumina_PANEL		1	1266.83	2.5974
Sample1336	Lung cancer	illumina_PANEL	0.38	0.26	1527.41	3.8961
Sample1337	Lung cancer	illumina_PANEL	0.58		2265.65	2.40964
Sample1338	Lung cancer	illumina_PANEL	0.82	0.76	951.751	3.8961
Sample1339	Pancreatic Cancer	illumina_PANEL	0.7	0.67	605.082	3.8961
Sample1340	Hepatobiliary Cancer	illumina_PANEL		0.25	873.335	0
Sample1341	Lung cancer	illumina_PANEL		0.42	2568.74	0
Sample1342	Hepatobiliary Cancer	illumina_PANEL		0.23	1096.33	3.24675
Sample1343	Lung cancer	illumina_PANEL		0.32	1201.37	6.49351
Sample1344	Pancreatic Cancer	illumina_PANEL		0.51	1226.37	1.2987
Sample1345	Lung cancer	illumina_PANEL			1912.73	4.81928
Sample1346	Lung cancer	illumina_PANEL		0.25	1164.19	2.5974
Sample1347	Lung cancer	illumina_PANEL		0.54	1221.5	5.19481
Sample1348	Lung cancer	illumina_PANEL	0.22		1975.45	2.40964
Sample1349	Lung cancer	illumina_PANEL	0.06		2923.67	1.20482
Sample1350	Lung cancer	illumina_PANEL		0.65	619.629	3.8961
Sample1351	Lung cancer	illumina_PANEL	0.84	0.42	977.575	9.09091
Sample1352	Lung cancer	illumina_PANEL	0.92		2029.92	4.81928
Sample1353	Hepatobiliary Cancer	illumina_WES		0.43	370.248	18.1485
Sample1354	Lung cancer	illumina_WES	0.22	1	484.278	1.15721
Sample1355	Lung cancer	illumina_PANEL		1	840.131	3.24675
Sample1356	Lung cancer	illumina_PANEL		0.23	1086.37	1.2987
Sample1357	Lung cancer	illumina_PANEL		0.23	765.276	7.14286
Sample1358	Lung cancer	illumina_PANEL	0.56	0.39	1029.27	4.54545
Sample1359	Lung cancer	illumina_PANEL		0.53	1058.14	1.94805
Sample1360	Lung cancer	illumina_PANEL		0.51	1047.02	9.74026
Sample1361	Lung cancer	illumina_PANEL	0.55	0.2	1240.22	5.84416
Sample1362	Lung cancer	illumina_PANEL	0.09		1865.18	6.0241
Sample1363	Lung cancer	illumina_PANEL		0.55	598.602	12.3377
Sample1364	Lung cancer	illumina_PANEL		0.28	1229.8	18.1818
Sample1365	Lung cancer	illumina_PANEL			1825.92	3.61446
Sample1366	Pancreatic Cancer	illumina_WES		0.3	265.767	0.169348
Sample1367	Lung cancer	illumina_PANEL		1	1164.17	2.5974
Sample1368	Esophagogastric Cancer	illumina_PANEL		0.45	1190.42	8.44156
Sample1369	Esophagogastric Cancer	illumina_WES		0.42	267.95	3.58453
Sample1370	Hepatobiliary Cancer	illumina_PANEL	0.83	0.46	679.37	2.5974
Sample1371	Lung cancer	illumina_PANEL		1	843.932	0
Sample1372	Lung cancer	illumina_PANEL	0.64	0.25	1809.91	13.6364
Sample1373	Esophagogastric Cancer	illumina_PANEL		0.27	1006.2	0
Sample1374	Lung cancer	illumina_PANEL		0.23	1073.8	5.19481
Sample1375	Lung cancer	illumina_PANEL	0.48		2401.2	1.20482
Sample1376	Lung cancer	illumina_PANEL	0.83	0.34	1000.75	5.84416
Sample1377	Lung cancer	illumina_PANEL		0.2	740.998	0
Sample1378	Lung cancer	illumina_PANEL		0.46	887.65	6.49351
Sample1379	Lung cancer	illumina_PANEL	0.65	0.5	1561.89	8.44156
Sample1380	Lung cancer	illumina_PANEL	0.52	0.71	1159.98	24.026
Sample1381	Lung cancer	illumina_PANEL		0.39	1107.19	11.039
Sample1382	Lung cancer	illumina_PANEL	0.71	0.24	2179.85	4.81928
Sample1383	Lung cancer	illumina_PANEL		0.32	904.212	12.3377
Sample1384	Lung cancer	illumina_PANEL		0.22	1625.86	7.22892
Sample1385	Lung cancer	illumina_PANEL	0.72	0.23	775.225	3.24675
Sample1386	Lung cancer	illumina_PANEL	0.38		2492.44	7.22892
Sample1387	Lung cancer	illumina_PANEL	0.47	0.38	889.339	2.5974
Sample1388	Lung cancer	MGI_PANEL	0.08	1	1211.15	3.62079
Sample1389	Lung cancer	illumina_PANEL		0.41	787.238	6.49351
Sample1390	Lung cancer	illumina_PANEL			1864.59	8.43373
Sample1391	Lung cancer	illumina_PANEL			2564.82	3.61446
Sample1392	Lung cancer	illumina_PANEL	0.52	0.25	789.698	3.8961
Sample1393	Lung cancer	illumina_PANEL		0.24	1230.55	8.44156
Sample1394	Lung cancer	illumina_PANEL	0.97	0.49	1311.01	5.84416
Sample1395	Lung cancer	illumina_PANEL		0.23	1213.57	3.8961
Sample1396	Lung cancer	illumina_PANEL			1646.71	2.40964
Sample1397	Lung cancer	illumina_PANEL		0.47	1046.23	49.3506
Sample1398	Lung cancer	illumina_PANEL		0.39	741.46	7.14286
Sample1399	Lung cancer	illumina_PANEL		0.24	719.623	5.19481
Sample1400	Hepatobiliary Cancer	illumina_PANEL		0.85	1173.67	4.54545
Sample1401	Lung cancer	illumina_PANEL		0.45	866.431	5.19481
Sample1402	Lung cancer	illumina_PANEL		0.42	1396.99	5.19481
Sample1403	Lung cancer	illumina_PANEL		0.72	983.241	3.24675
Sample1404	Esophagogastric Cancer	illumina_PANEL		0.31	931.948	2.5974
Sample1405	Esophagogastric Cancer	illumina_PANEL		0.81	1238	0.649351
Sample1406	Lung cancer	illumina_PANEL		0.4	1124.72	27.9221
Sample1407	Lung cancer	illumina_PANEL		0.5	2177.6	0.649351
Sample1408	Lung cancer	illumina_PANEL	0.74	0.24	1553.34	7.14286
Sample1409	Lung cancer	illumina_PANEL		0.47	2759.52	7.22892
Sample1410	Lung cancer	illumina_PANEL	0.93	0.42	500.318	7.14286
Sample1411	Esophagogastric Cancer	illumina_PANEL		1	790.643	0
Sample1412	Lung cancer	illumina_PANEL		0.21	1157.39	4.54545
Sample1413	Lung cancer	illumina_PANEL		1	2295.64	4.81928
Sample1414	Lung cancer	illumina_PANEL	0.64	0.27	1094.97	6.49351
Sample1415	Lung cancer	illumina_PANEL	0.86	0.62	925.972	0.649351
Sample1416	Lung cancer	illumina_PANEL	0.34	0.27	2051.91	14.4578
Sample1417	Lung cancer	illumina_PANEL	0.7	0.26	986.342	1.2987
Sample1418	Lung cancer	illumina_PANEL		0.44	731.795	74.6753
Sample1419	Lung cancer	illumina_PANEL		0.2	1138.85	5.19481
Sample1420	Lung cancer	illumina_PANEL		1	632.422	3.24675
Sample1421	Hepatobiliary Cancer	illumina_PANEL		1	1316.41	2.5974
Sample1422	Lung cancer	illumina_PANEL	0.82		1948.83	8.43373
Sample1423	Lung cancer	illumina_PANEL		0.69	982.728	7.79221
Sample1424	Hepatobiliary Cancer	illumina_PANEL		0.61	1024.4	1.2987
Sample1425	Lung cancer	illumina_PANEL		0.56	1087.14	10.3896
Sample1426	Lung cancer	illumina_PANEL		0.4	788.113	1.2987
Sample1427	Esophagogastric Cancer	illumina_PANEL		1	944.475	5.19481
Sample1428	Lung cancer	illumina_PANEL		0.47	1053.52	2.5974
Sample1429	Lung cancer	illumina_PANEL		0.3	920.048	1.2987
Sample1430	Lung cancer	illumina_PANEL		0.69	700.159	9.74026
Sample1431	Lung cancer	illumina_PANEL	0.66	1	1015.72	3.24675
Sample1432	Lung cancer	illumina_PANEL	0.27	0.22	847.149	1.2987
Sample1433	Lung cancer	illumina_PANEL		0.28	1467.34	9.09091
Sample1434	Lung cancer	illumina_PANEL		0.47	1023.5	9.74026
Sample1435	Lung cancer	MGI_PANEL	0.07	1	1509.3	6.34824
Sample1436	Lung cancer	illumina_PANEL	0.33	0.7	1100.64	4.54545
Sample1437	Lung cancer	illumina_PANEL		0.26	853.058	3.8961
Sample1438	Lung cancer	illumina_PANEL			1191.77	12.0482
Sample1439	Esophagogastric Cancer	illumina_PANEL		1	933.926	8.44156
Sample1440	Hepatobiliary Cancer	illumina_WES	0.68	0.66	301.914	2.62489
Sample1441	Lung cancer	illumina_WES		0.3	231.599	2.56844
Sample1442	Lung cancer	illumina_WES		0.26	214.32	2.48377
Sample1443	Lung cancer	illumina_PANEL			1858.82	0
Sample1444	Lung cancer	illumina_PANEL		0.26	2653.39	6.0241
Sample1445	Bladder Cancer	illumina_PANEL	0.4	0.27	2123.64	8.43373
Sample1446	Lung cancer	illumina_PANEL		1	890.616	5.84416
Sample1447	Lung cancer	illumina_PANEL	0.14	0.33	1047.34	5.84416
Sample1448	Lung cancer	illumina_PANEL		0.35	831.852	2.5974
Sample1449	Lung cancer	illumina_PANEL	0.96	0.28	1108.98	3.8961
Sample1450	Lung cancer	illumina_PANEL	0.87	0.25	926.485	1.94805
Sample1451	Lung cancer	illumina_PANEL	0.45	0.2	1123.23	1.2987
Sample1452	Lung cancer	illumina_PANEL		0.29	1038.35	2.5974
Sample1453	Lung cancer	illumina_PANEL	0.27	0.45	1086.16	5.19481
Sample1454	Lung cancer	illumina_PANEL	0.8	0.41	955.633	3.8961
Sample1455	Pancreatic Cancer	illumina_PANEL		1	1165.12	2.5974
Sample1456	Lung cancer	illumina_PANEL	0.67	1	1135.11	1.94805
Sample1457	Lung cancer	illumina_PANEL	0.67	0.6	769.776	5.19481
Sample1458	Lung cancer	illumina_PANEL		1	977.991	8.44156
Sample1459	Lung cancer	illumina_PANEL		0.21	562.442	0
Sample1460	Lung cancer	illumina_PANEL		0.26	810.75	0
Sample1461	Lung cancer	illumina_PANEL		1	1003.27	0.649351
Sample1462	Lung cancer	illumina_WES		0.78	244.445	1.74993
Sample1463	Bladder Cancer	illumina_PANEL		0.61	1804.96	1.20482
Sample1464	Lung cancer	illumina_PANEL		0.21	892.694	3.24675
Sample1465	Lung cancer	illumina_PANEL	0.41	0.84	1361.31	1.94805
Sample1466	Lung cancer	illumina_PANEL	0.14	0.46	1681.1	1.20482
Sample1467	Lung cancer	illumina_PANEL		0.25	1968.65	7.22892
Sample1468	Lung cancer	illumina_PANEL	0.78	0.36	1525.53	3.61446
Sample1469	Lung cancer	illumina_PANEL	0.6	0.21	2198.79	7.22892
Sample1470	Lung cancer	illumina_PANEL	0.64	1	1888.17	1.20482
Sample1471	Lung cancer	illumina_PANEL	0.97	0.89	1529.5	11.039
Sample1472	Pancreatic Cancer	illumina_PANEL		0.2	771.141	3.8961
Sample1473	Hepatobiliary Cancer	illumina_PANEL	0.46	0.37	1062.16	2.5974
Sample1474	Hepatobiliary Cancer	illumina_PANEL		0.33	1127.97	0
Sample1475	Lung cancer	illumina_PANEL		0.24	1045.55	7.14286
Sample1476	Esophagogastric Cancer	illumina_PANEL	0.08	0.26	560.041	8.44156
Sample1477	Lung cancer	illumina_PANEL		1	2617.34	4.81928
Sample1478	Lung cancer	illumina_PANEL		0.21	1166.53	1.2987
Sample1479	Lung cancer	illumina_PANEL	0.55	0.54	786.514	9.09091
Sample1480	Lung cancer	illumina_PANEL		0.41	1044.28	1.2987
Sample1481	Lung cancer	illumina_PANEL		0.31	803.874	1.2987
Sample1482	Lung cancer	illumina_PANEL		0.36	963.222	1.94805
Sample1483	Esophagogastric Cancer	illumina_WES		0.27	262.811	4.31837
Sample1484	Esophagogastric Cancer	illumina_WES	0.5	0.33	144.788	2.42732
Sample1485	Lung cancer	illumina_PANEL		1	744.372	2.5974
Sample1486	Lung cancer	illumina_PANEL	0.55	0.31	734.968	2.5974
Sample1487	Lung cancer	illumina_PANEL	0.22	0.42	720.491	9.74026
Sample1488	Lung cancer	illumina_PANEL	0.33	1	1030.82	8.44156
Sample1489	Esophagogastric Cancer	illumina_PANEL	0.64	0.2	489.558	2.5974
Sample1490	Lung cancer	illumina_PANEL		0.53	797.627	14.9351
Sample1491	Lung cancer	illumina_PANEL	0.36	0.78	819.131	3.8961
Sample1492	Hepatobiliary Cancer	illumina_PANEL		0.3	2249.55	3.61446
Sample1493	Hepatobiliary Cancer	illumina_PANEL	0.72	1	2222.53	7.22892
Sample1494	Lung cancer	illumina_PANEL	0.38	0.86	987.229	1.2987
Sample1495	Lung cancer	illumina_PANEL	0.85	0.41	878.478	8.44156
Sample1496	Lung cancer	illumina_PANEL		0.2	701.718	5.19481
Sample1497	Renal Cell Carcinoma	illumina_PANEL		0.58	695.589	5.19481
Sample1498	Lung cancer	illumina_PANEL		0.21	1789.46	3.61446
Sample1499	Lung cancer	illumina_PANEL	0.83	0.24	1668.54	7.22892
Sample1500	Lung cancer	illumina_PANEL	0.87	0.35	750.564	1.94805
Sample1501	Lung cancer	illumina_PANEL	0.78	0.62	1010.69	3.8961
Sample1502	Melanoma	illumina_PANEL	0.7	0.65	1036.22	3.24675
Sample1503	Lung cancer	illumina_PANEL		0.28	1475.63	1.94805
Sample1504	Lung cancer	illumina_PANEL		0.27	842.304	12.3377
Sample1505	Lung cancer	illumina_PANEL	0.79	0.51	866.086	5.19481
Sample1506	Lung cancer	illumina_PANEL	0.94		1046.49	12.0482
Sample1507	Lung cancer	illumina_PANEL		0.31	835.313	4.54545
Sample1508	Lung cancer	illumina_PANEL		1	1102	0
Sample1509	Lung cancer	illumina_PANEL	0.45	0.23	1108.54	0.649351
Sample1510	Lung cancer	illumina_PANEL	0.32	0.39	1108.82	0.649351
Sample1511	Lung cancer	illumina_PANEL			1991.27	1.20482
Sample1512	Lung cancer	illumina_PANEL		0.39	703.313	5.19481
Sample1513	Lung cancer	illumina_PANEL	0.82	0.31	936.359	5.19481
Sample1514	Hepatobiliary Cancer	illumina_PANEL		0.29	807.912	25.3247
Sample1515	Lung cancer	illumina_PANEL		0.33	698.019	16.8831
Sample1516	Esophagogastric Cancer	illumina_WES	0.88	0.53	132.184	8.07226
Sample1517	Lung cancer	illumina_PANEL		0.38	1026.9	1.2987
Sample1518	Lung cancer	illumina_PANEL	0.94	0.21	1113.18	3.8961
Sample1519	Lung cancer	illumina_PANEL	0.45	0.21	968.657	2.5974
Sample1520	Melanoma	illumina_PANEL		0.83	1245.01	3.24675
Sample1521	Esophagogastric Cancer	illumina_PANEL		0.24	884.792	3.24675
Sample1522	Lung cancer	illumina_PANEL		1	669.539	12.3377
Sample1523	Lung cancer	illumina_PANEL		0.54	2407.97	4.81928
Sample1524	Lung cancer	illumina_PANEL	0.08	0.22	1087.98	4.54545
Sample1525	Lung cancer	illumina_PANEL	0.92	0.24	842.218	1.2987
Sample1526	Lung cancer	illumina_PANEL	0.75	1	1076.01	3.8961
Sample1527	Melanoma	illumina_PANEL	0.97	0.47	1286.85	1.94805
Sample1528	Melanoma	illumina_PANEL		1	1096.56	0
Sample1529	Lung cancer	illumina_PANEL		0.29	818.426	0.649351
Sample1530	Lung cancer	illumina_PANEL		0.46	666.857	3.8961
Sample1531	Lung cancer	illumina_PANEL	0.34	0.26	782.947	2.5974
Sample1532	Lung cancer	illumina_PANEL		0.31	775.313	1.94805
Sample1533	Lung cancer	illumina_PANEL		0.3	789.115	3.8961
Sample1534	Lung cancer	illumina_PANEL		0.48	525.863	7.79221
Sample1535	Esophagogastric Cancer	illumina_PANEL	0.53	0.38	678.235	48.0519
Sample1536	Lung cancer	illumina_PANEL		1	736.418	1.2987
Sample1537	Lung cancer	illumina_PANEL	0.82	0.35	2573.34	4.81928
Sample1538	Esophagogastric Cancer	illumina_WES	0.39	0.29	290.382	4.82642
Sample1539	Esophagogastric Cancer	illumina_WES		0.22	351.435	3.24584
Sample1540	Esophagogastric Cancer	illumina_PANEL		0.52	791.855	6.49351
Sample1541	Esophagogastric Cancer	illumina_WES	0.72	0.35	201.885	5.30624
Sample1542	Renal Cell Carcinoma	illumina_PANEL	0.43	0.29	1148.94	4.54545
Sample1543	Lung cancer	illumina_PANEL		0.34	3123.35	4.81928
Sample1544	Esophagogastric Cancer	illumina_WES		0.35	299.611	0.451595
Sample1545	Melanoma	illumina_PANEL		0.92	780.57	1.94805
Sample1546	Lung cancer	illumina_PANEL		1	1040.02	2.5974
Sample1547	Hepatobiliary Cancer	illumina_PANEL		0.22	940.77	0.649351
Sample1548	Esophagogastric Cancer	illumina_PANEL	0.55	0.36	861.111	7.14286
Sample1549	Lung cancer	illumina_PANEL	0.39	0.34	807.234	1.94805
Sample1550	Breast Cancer	illumina_PANEL		0.6	1005.3	2.5974
Sample1551	Lung cancer	illumina_PANEL		0.2	735.516	4.54545
Sample1552	Lung cancer	illumina_PANEL	0.15	0.54	555.24	9.74026
Sample1553	Hepatobiliary Cancer	illumina_PANEL	0.08	0.24	611.799	15.5844
Sample1554	Lung cancer	illumina_PANEL		0.25	629.014	8.44156
Sample1555	Lung cancer	illumina_PANEL	0.78	1	1230.12	2.5974
Sample1556	Lung cancer	illumina_PANEL	0.8	0.29	2042.06	0
Sample1557	Lung cancer	illumina_PANEL		0.76	1797.1	4.81928
Sample1558	Lung cancer	illumina_PANEL			3783.7	2.40964
Sample1559	Lung cancer	illumina_PANEL		0.34	1059.69	2.5974
Sample1560	Lung cancer	illumina_PANEL	0.44	0.43	1535.58	1.2987
Sample1561	Lung cancer	illumina_PANEL		1	1116.03	1.2987
Sample1562	Melanoma	illumina_PANEL		0.21	976.379	0
Sample1563	Melanoma	illumina_PANEL	0.62	0.41	942.034	0.649351
Sample1564	Esophagogastric Cancer	illumina_PANEL		0.21	907.348	5.19481
Sample1565	Lung cancer	illumina_PANEL	0.9		2985.16	2.40964
Sample1566	Lung cancer	illumina_PANEL	0.08		3965.52	1.20482
Sample1567	Lung cancer	illumina_PANEL	0.99	0.38	569.575	5.84416
Sample1568	Lung cancer	illumina_PANEL	0.98	0.33	771.893	6.49351
Sample1569	Lung cancer	illumina_PANEL		1	2225.3	0
Sample1570	Lung cancer	illumina_PANEL			1835.05	2.40964
Sample1571	Lung cancer	illumina_PANEL		0.42	970.598	0
Sample1572	Esophagogastric Cancer	illumina_PANEL		1	966.232	1.2987
Sample1573	Esophagogastric Cancer	illumina_WES		0.5	232.549	6.57635
Sample1574	Lung cancer	illumina_PANEL	0.71	0.39	1415.82	0.649351
Sample1575	Lung cancer	illumina_PANEL	0.8	0.43	938.815	5.84416
Sample1576	Lung cancer	illumina_PANEL			3068.84	6.0241
Sample1577	Lung cancer	illumina_PANEL	0.86	0.2	863.37	3.24675
Sample1578	Lung cancer	illumina_PANEL	0.26	0.32	990.875	19.4805
Sample1579	Lung cancer	illumina_PANEL		1	743.049	0.649351
Sample1580	Lung cancer	illumina_WES		0.4	263.124	21.1121
Sample1581	Lung cancer	illumina_WES	0.24	0.76	253.226	11.3181
Sample1582	Lung cancer	illumina_PANEL		0.48	726.543	3.24675
Sample1583	Lung cancer	illumina_PANEL		0.27	889.755	11.6883
Sample1584	Hepatobiliary Cancer	illumina_PANEL		0.58	773.953	3.8961
Sample1585	Lung cancer	illumina_PANEL	0.96	0.56	927.272	3.24675
Sample1586	Lung cancer	illumina_PANEL	0.66	0.51	875.576	2.5974
Sample1587	Esophagogastric Cancer	illumina_WES		1	311.72	1.55236
Sample1588	Lung cancer	illumina_WES		0.55	283.357	3.13294
Sample1589	Lung cancer	illumina_WES		0.33	337.047	2.31442
Sample1590	Lung cancer	illumina_WES		0.93	363.588	5.61671
Sample1591	Lung cancer	illumina_WES		0.28	400.631	1.04431
Sample1592	Lung cancer	illumina_WES		1	288.65	1.60881
Sample1593	Lung cancer	illumina_WES		1	239.945	5.22156
Sample1594	Lung cancer	illumina_PANEL	0.95		2265.5	4.81928
Sample1595	Lung cancer	illumina_PANEL	0.44	1	916.071	2.5974
Sample1596	Lung cancer	illumina_PANEL		0.44	1590.81	12.0482
Sample1597	Lung cancer	illumina_PANEL	0.43	0.26	834.732	7.79221
Sample1598	Lung cancer	illumina_PANEL		0.33	1108.06	3.24675
Sample1599	Lung cancer	illumina_PANEL	0.82	0.45	841.789	9.09091
Sample1600	Lung cancer	illumina_PANEL		1	928.365	5.19481
Sample1601	Lung cancer	illumina_PANEL	0.72	0.37	744.064	0.649351
Sample1602	Lung cancer	illumina_PANEL	0.46	1	881.384	0.649351
Sample1603	Lung cancer	illumina_PANEL	0.51	0.65	650.229	12.987
Sample1604	Lung cancer	illumina_PANEL		0.21	1557.48	3.61446
Sample1605	Lung cancer	illumina_PANEL	0.16	0.36	974.787	3.24675
Sample1606	Lung cancer	illumina_PANEL		0.46	1023	3.8961
Sample1607	Lung cancer	illumina_PANEL		0.35	1940.81	2.40964
Sample1608	Lung cancer	illumina_PANEL	0.05	1	1036.86	1.2987
Sample1609	Lung cancer	illumina_PANEL		0.4	1104.76	3.8961
Sample1610	Lung cancer	illumina_PANEL		0.42	1344.6	3.61446
Sample1611	Lung cancer	illumina_PANEL	0.73	0.4	976.194	11.039
Sample1612	Lung cancer	illumina_PANEL	0.85	0.26	869.459	6.49351
Sample1613	Lung cancer	illumina_PANEL	0.81	0.33	352.124	6.49351
Sample1614	Hepatobiliary Cancer	illumina_PANEL	0.74	0.44	607.352	1.2987
Sample1615	Hepatobiliary Cancer	illumina_PANEL		0.53	884.354	3.24675
Sample1616	Hepatobiliary Cancer	illumina_PANEL		0.77	955.887	4.54545
Sample1617	Lung cancer	illumina_PANEL		0.26	1185.92	7.79221
Sample1618	Lung cancer	illumina_PANEL	0.42	1	1045.41	0.649351
Sample1619	Hepatobiliary Cancer	illumina_PANEL	0.62	0.46	929.603	2.5974
Sample1620	Lung cancer	illumina_PANEL	0.58	0.46	753.698	0.649351
Sample1621	Hepatobiliary Cancer	illumina_PANEL	0.82	0.23	951.414	1.2987
Sample1622	Melanoma	illumina_PANEL		0.75	1383.75	3.24675
Sample1623	Lung cancer	illumina_PANEL		1	788.979	1.2987
Sample1624	Melanoma	illumina_PANEL		1	849.935	0
Sample1625	Melanoma	illumina_PANEL	0.27	0.33	954.296	3.24675
Sample1626	Esophagogastric Cancer	illumina_PANEL	0.15	0.22	589.105	5.19481
Sample1627	Lung cancer	illumina_PANEL	0.57	0.24	989.747	4.54545
Sample1628	Lung cancer	illumina_PANEL		1	1277.22	1.2987
Sample1629	Lung cancer	illumina_PANEL	0.18	0.23	716.282	5.84416
Sample1630	Lung cancer	illumina_PANEL	0.23	0.33	677.702	7.14286
Sample1631	Lung cancer	illumina_PANEL		0.25	860.603	3.24675
Sample1632	Lung cancer	illumina_PANEL	0.45	1	809.309	5.84416
Sample1633	Lung cancer	illumina_PANEL		0.32	1135.58	1.94805
Sample1634	Hepatobiliary Cancer	illumina_PANEL	0.22	0.22	778.246	48.7013
Sample1635	Lung cancer	illumina_PANEL		0.45	852.441	3.8961
Sample1636	Lung cancer	illumina_PANEL	0.87	0.42	767.857	5.84416
Sample1637	Esophagogastric Cancer	illumina_PANEL		1	766.182	7.14286
Sample1638	Bladder Cancer	illumina_PANEL	0.69	0.2	865.884	9.09091
Sample1639	Esophagogastric Cancer	illumina_PANEL		0.21	772.575	2.5974
Sample1640	Lung cancer	illumina_WES		0.9	286.981	4.79819
Sample1641	Lung cancer	illumina_PANEL	0.67	0.36	998.851	1.94805
Sample1642	Lung cancer	illumina_PANEL	0.69	0.47	819.039	18.1818
Sample1643	Lung cancer	illumina_PANEL		0.22	960.986	0.649351
Sample1644	Lung cancer	illumina_PANEL	0.7	0.45	754.317	9.09091
Sample1645	Esophagogastric Cancer	illumina_PANEL		0.28	1106.91	1.94805
Sample1646	Lung cancer	illumina_PANEL		1	1167.59	6.49351
Sample1647	Breast Cancer	illumina_PANEL		0.35	1811.15	1.20482
Sample1648	Lung cancer	illumina_PANEL	0.4	0.36	911.833	5.19481
Sample1649	Melanoma	illumina_PANEL		0.62	886.538	3.24675
Sample1650	Esophagogastric Cancer	illumina_PANEL		0.24	1174.24	0
Sample1651	Lung cancer	illumina_PANEL	0.75	1	932.932	10.3896
Sample1652	Melanoma	illumina_PANEL	0.85	0.56	764.113	1.2987
Sample1653	Hepatobiliary Cancer	illumina_PANEL		0.27	986.787	3.24675
Sample1654	Lung cancer	illumina_PANEL		0.57	819.464	4.54545
Sample1655	Lung cancer	MGI_PANEL	0.6	1	1504.42	3.17412
Sample1656	Hepatobiliary Cancer	illumina_PANEL		0.29	1218.51	1.2987
Sample1657	Melanoma	illumina_PANEL	0.95	0.73	695.338	2.5974
Sample1658	Melanoma	illumina_PANEL	0.05	0.27	380.349	0
Sample1659	Melanoma	illumina_PANEL	0.05	0.28	827.358	0
Sample1660	Lung cancer	illumina_WES	0.7	0.94	200.366	4.79819
Sample1661	Lung cancer	illumina_PANEL	0.78	0.54	673.375	2.5974
Sample1662	Lung cancer	illumina_PANEL		0.73	1014.27	9.09091
Sample1663	Lung cancer	illumina_PANEL			1976.07	0
Sample1664	Lung cancer	illumina_PANEL			1826.69	2.40964
Sample1665	Lung cancer	illumina_PANEL		0.68	1911.69	15.6627
Sample1666	Hepatobiliary Cancer	illumina_PANEL		0.33	693.108	4.54545
Sample1667	Esophagogastric Cancer	illumina_PANEL	0.48	0.23	814.33	5.19481
Sample1668	Lung cancer	illumina_PANEL		0.34	767.027	12.987
Sample1669	Lung cancer	illumina_WES		0.49	268.518	0.874965
Sample1670	Lung cancer	illumina_PANEL	0.38	0.34	741.182	4.54545
Sample1671	Lung cancer	illumina_PANEL	0.98	0.37	1915.37	2.40964
Sample1672	Lung cancer	illumina_PANEL	0.8	0.25	1190.13	3.8961
Sample1673	Lung cancer	illumina_PANEL		0.38	860.315	1.2987
Sample1674	Lung cancer	illumina_PANEL	0.77	0.29	812.291	7.79221
Sample1675	Lung cancer	illumina_PANEL		1	2180.37	0
Sample1676	Lung cancer	illumina_PANEL		0.29	619.861	0.649351
Sample1677	Lung cancer	illumina_PANEL	0.24	0.23	872.488	1.94805
Sample1678	Lung cancer	illumina_PANEL	0.56	1	1101.07	0.649351
Sample1679	Lung cancer	illumina_PANEL	0.72	1	952.142	1.94805
Sample1680	Lung cancer	illumina_PANEL	0.38	0.23	988.609	2.5974
Sample1681	Lung cancer	illumina_PANEL		0.33	712.585	2.5974
Sample1682	Lung cancer	illumina_PANEL		0.2	1107.49	0
Sample1683	Lung cancer	illumina_PANEL		1	857.414	1.2987
Sample1684	Lung cancer	illumina_PANEL	0.33	0.3	773.871	0.649351
Sample1685	Lung cancer	illumina_PANEL	0.23	1	2097.6	0
Sample1686	Lung cancer	illumina_PANEL	0.9	0.4	1171.94	7.79221
Sample1687	Esophagogastric Cancer	illumina_PANEL		0.37	951.258	1.2987
Sample1688	Esophagogastric Cancer	illumina_PANEL		0.54	852.456	1.94805
Sample1689	Lung cancer	illumina_PANEL		0.24	1269.86	0.649351
Sample1690	Lung cancer	illumina_PANEL		0.39	1009.91	2.5974
Sample1691	Lung cancer	illumina_PANEL		0.52	1231.88	8.44156
Sample1692	Lung cancer	illumina_PANEL	0.59	1	950.643	3.24675
Sample1693	Lung cancer	illumina_PANEL	0.8	0.5	2400.55	7.22892
Sample1694	Lung cancer	illumina_PANEL		0.61	1327.75	1.94805
Sample1695	Esophagogastric Cancer	illumina_PANEL	0.91	1	712.489	42.8571
Sample1696	Lung cancer	illumina_PANEL	0.3	1	1045.14	1.94805
Sample1697	Esophagogastric Cancer	illumina_PANEL	0.16	0.21	995.067	3.24675
Sample1698	Lung cancer	illumina_PANEL	0.92	0.21	898.953	0.649351
Sample1699	Lung cancer	illumina_PANEL	0.8	0.77	1008.54	3.8961
Sample1700	Lung cancer	illumina_PANEL		0.37	531.442	2.5974
Sample1701	Renal Cell Carcinoma	illumina_PANEL		0.57	2163.34	3.61446
Sample1702	Lung cancer	illumina_PANEL	0.3	0.97	929.647	23.3766
Sample1703	Renal Cell Carcinoma	illumina_PANEL	0.64	0.22	2426.7	3.61446
Sample1704	Esophagogastric Cancer	illumina_WES	0.8	0.34	254.142	2.00395
Sample1705	Lung cancer	illumina_PANEL	0.8	0.38	1908.06	9.63855
Sample1706	Breast Cancer	illumina_PANEL	0.8	0.64	756.443	8.44156
Sample1707	Lung cancer	illumina_PANEL	0.36	0.37	1254.98	6.0241
Sample1708	Lung cancer	illumina_PANEL	0.19	0.3	1050.04	5.19481
Sample1709	Lung cancer	illumina_PANEL		0.39	875.84	5.19481
Sample1710	Lung cancer	illumina_PANEL	0.77	0.69	1106.32	23.3766
Sample1711	Lung cancer	illumina_PANEL		0.57	2555.81	2.40964
Sample1712	Lung cancer	illumina_PANEL		0.2	536.917	0.649351
Sample1713	Lung cancer	illumina_PANEL		0.21	817.157	1.94805
Sample1714	Lung cancer	illumina_PANEL	0.86	0.41	1176.25	2.5974
Sample1715	Lung cancer	illumina_PANEL		0.26	814.584	3.8961
Sample1716	Hepatobiliary Cancer	illumina_PANEL	0.62	0.65	1147.35	2.5974
Sample1717	Lung cancer	illumina_PANEL		1	826.754	32.4675
Sample1718	Lung cancer	illumina_PANEL		0.93	701.524	8.44156
Sample1719	Lung cancer	illumina_PANEL	0.84	0.23	916.935	3.24675
Sample1720	Hepatobiliary Cancer	illumina_PANEL	0.26	0.21	1584.72	0
Sample1721	Lung cancer	illumina_PANEL	0.26	1	1137.7	7.79221
Sample1722	Esophagogastric Cancer	illumina_PANEL	0.66	0.25	778.717	5.84416
Sample1723	Lung cancer	illumina_PANEL	0.22	0.36	1030.14	7.79221
Sample1724	Lung cancer	illumina_PANEL	0.45	0.65	1153.41	3.8961
Sample1725	Lung cancer	illumina_PANEL	0.4	0.79	1261.13	12.3377
Sample1726	Lung cancer	illumina_PANEL	0.46	0.81	1794.64	3.61446
Sample1727	Lung cancer	illumina_PANEL		0.22	1557.71	2.40964
Sample1728	Lung cancer	illumina_PANEL	0.55	0.38	845.372	4.54545
Sample1729	Lung cancer	illumina_PANEL	0.82	0.21	738.54	22.0779
Sample1730	Esophagogastric Cancer	illumina_PANEL	0.73	0.24	832.102	7.79221
Sample1731	Hepatobiliary Cancer	illumina_PANEL		0.3	789.061	5.19481
Sample1732	Lung cancer	illumina_PANEL		0.28	1016.48	1.94805
Sample1733	Lung cancer	illumina_PANEL	0.17	1	696.743	0
Sample1734	Lung cancer	illumina_PANEL		0.31	943.431	1.94805
Sample1735	Lung cancer	illumina_PANEL	0.83	0.3	651.277	0.649351
Sample1736	Lung cancer	illumina_PANEL	0.93	1	1036.46	1.94805
Sample1737	Lung cancer	illumina_PANEL	0.35	0.43	1156.56	5.19481
Sample1738	Lung cancer	illumina_PANEL		0.2	997.752	0.649351
Sample1739	Lung cancer	illumina_PANEL	0.68	0.38	1120.02	1.2987
Sample1740	Lung cancer	illumina_PANEL	0.2	1	948.069	22.7273
Sample1741	Lung cancer	illumina_PANEL	0.08	1	1009.55	1.2987
Sample1742	Lung cancer	illumina_PANEL	0.12	1	836.931	0.649351
Sample1743	Lung cancer	illumina_PANEL	0.91	0.31	1005.84	1.2987
Sample1744	Lung cancer	illumina_PANEL	0.52	0.3	955.847	2.5974
Sample1745	Lung cancer	illumina_PANEL	0.23	0.21	809.643	1.2987
Sample1746	Lung cancer	illumina_PANEL	0.75	1	495.94	11.039
Sample1747	Breast Cancer	illumina_PANEL		0.37	1131.38	4.54545
Sample1748	Lung cancer	illumina_PANEL		0.32	1757.12	9.63855
Sample1749	Lung cancer	illumina_PANEL	0.37	0.3	756.215	2.5974
Sample1750	Lung cancer	illumina_PANEL		0.48	779.182	10.3896
Sample1751	Lung cancer	illumina_PANEL	0.56	0.57	877.187	2.5974
Sample1752	Lung cancer	illumina_PANEL	0.72	0.82	839.221	4.54545
Sample1753	Esophagogastric Cancer	illumina_WES	0.22	0.45	251.12	4.0079
Sample1754	Lung cancer	illumina_PANEL		0.5	857.771	1.2987
Sample1755	Lung cancer	illumina_PANEL		0.58	920.069	4.54545
Sample1756	Lung cancer	illumina_PANEL		0.42	1125.06	0.649351
Sample1757	Lung cancer	illumina_PANEL		0.21	860.305	5.19481
Sample1758	Lung cancer	illumina_PANEL		0.64	843.055	1.94805
Sample1759	Lung cancer	illumina_PANEL		0.38	1105.63	1.94805
Sample1760	Lung cancer	illumina_PANEL		0.55	1046.88	4.54545
Sample1761	Esophagogastric Cancer	illumina_PANEL	0.07	0.2	1083.39	1.94805
Sample1762	Esophagogastric Cancer	illumina_PANEL	0.63	1	1176.78	2.5974
Sample1763	Lung cancer	illumina_PANEL	0.98	0.79	811.246	4.54545
Sample1764	Lung cancer	illumina_PANEL	0.04	0.21	772.437	4.54545
Sample1765	Esophagogastric Cancer	illumina_PANEL		0.7	1172.52	3.24675
Sample1766	Lung cancer	illumina_PANEL		0.22	964.461	1.2987
Sample1767	Lung cancer	illumina_PANEL	0.35	1	992.243	2.5974
Sample1768	Lung cancer	illumina_PANEL	0.7	1	1028.47	0.649351
Sample1769	Lung cancer	illumina_PANEL		1	986.596	3.24675
Sample1770	Lung cancer	illumina_PANEL	0.9	0.28	1036.57	1.2987
Sample1771	Lung cancer	illumina_PANEL	0.4	0.27	997.044	1.94805
Sample1772	Esophagogastric Cancer	illumina_PANEL		0.65	868.399	0
Sample1773	Lung cancer	illumina_PANEL	0.36	1	1200.15	0
Sample1774	Lung cancer	illumina_PANEL		0.27	911.843	6.49351
Sample1775	Lung cancer	illumina_PANEL		1	1161.8	2.5974
Sample1776	Lung cancer	illumina_PANEL		0.21	812.585	5.19481
Sample1777	Lung cancer	illumina_PANEL	0.58	0.28	618.989	0
Sample1778	Lung cancer	illumina_PANEL		1	1140.69	11.6883
Sample1779	Lung cancer	illumina_PANEL		0.29	1041.32	3.24675
Sample1780	Lung cancer	illumina_PANEL	0.68	1	2373.91	4.81928
Sample1781	Renal Cell Carcinoma	illumina_PANEL	0.5	0.29	1156.23	1.2987
Sample1782	Lung cancer	illumina_PANEL		1	1121.76	2.5974
Sample1783	Lung cancer	illumina_PANEL		0.43	828.825	11.6883
Sample1784	Esophagogastric Cancer	illumina_PANEL		0.24	856.574	5.84416
Sample1785	Esophagogastric Cancer	illumina_PANEL		1	533.331	4.54545
Sample1786	Esophagogastric Cancer	illumina_PANEL		0.65	864.758	5.84416
Sample1787	Esophagogastric Cancer	illumina_PANEL	0.89	0.45	733.685	14.2857
Sample1788	Esophagogastric Cancer	illumina_PANEL		0.31	605.294	6.49351
Sample1789	Esophagogastric Cancer	illumina_PANEL		0.63	791.322	3.24675
Sample1790	Esophagogastric Cancer	illumina_PANEL	0.95	0.55	427.517	3.8961
Sample1791	Esophagogastric Cancer	illumina_PANEL		0.72	576.338	9.74026
Sample1792	Esophagogastric Cancer	illumina_PANEL		0.38	548.192	5.84416
Sample1793	Esophagogastric Cancer	illumina_PANEL	0.3	0.29	558.781	4.54545
Sample1794	Esophagogastric Cancer	illumina_PANEL		0.7	428.692	3.8961
Sample1795	Esophagogastric Cancer	illumina_PANEL		0.21	585.322	7.14286
Sample1796	Esophagogastric Cancer	illumina_PANEL		0.2	566.499	7.79221
Sample1797	Hepatobiliary Cancer	illumina_PANEL		1	1203.69	2.40964
Sample1798	Lung cancer	illumina_PANEL		1	999.103	3.16456
Sample1799	Lung cancer	illumina_WES		0.71	457.767	1.49591
Sample1800	Lung cancer	illumina_WES		1	300.848	2.2862
Sample1801	Lung cancer	illumina_WES		0.28	236.952	6.1812
Sample1802	Lung cancer	illumina_WES		0.5	288.902	1.86283
Sample1803	Esophagogastric Cancer	illumina_WES		0.75	262.066	2.48377
Sample1804	Esophagogastric Cancer	illumina_WES		0.4	307.465	4.60062
Sample1805	Lung cancer	illumina_WES		0.68	267.33	16.7937
Sample1806	Esophagogastric Cancer	illumina_WES		0.31	357.141	0.564493
Sample1807	Glioma	illumina_WES		0.65	270.267	1.32656
Sample1808	Hepatobiliary Cancer	illumina_WES		0.44	318.24	0.903189
Sample1809	Lung cancer	illumina_WES		0.46	262.24	8.72142
Sample1810	Lung cancer	illumina_WES		0.6	234.284	8.4674
Sample1811	Melanoma	illumina_WES		0.45	267.924	0.084674
Sample1812	Melanoma	illumina_WES	0.77	0.31	327.782	0.790291
Sample1813	Renal Cell Carcinoma	illumina_WES		0.36	261.495	1.24189
Sample1814	Breast Cancer	illumina_WES		0.76	343.11	6.71747
Sample1815	Melanoma	illumina_WES		0.26	240.122	3.04826
Sample1816	Breast Cancer	illumina_WES		0.55	221.744	4.2337
Sample1817	Lung cancer	illumina_WES	0.08	0.25	242.797	1.55236
Sample1818	Hepatobiliary Cancer	illumina_WES	0.12	0.34	302.152	0.931414
Sample1819	Lung cancer	illumina_WES		0.3	261.608	1.69348
Sample1820	Esophagogastric Cancer	illumina_WES		0.53	325.723	5.41914
Sample1821	Glioma	illumina_WES		0.31	226.159	0
Sample1822	Hepatobiliary Cancer	illumina_WES		0.86	265.161	2.70957
Sample1823	Lung cancer	illumina_PANEL	0.52	0.31	991.454	1.2987
Sample1824	Lung cancer	illumina_PANEL	0.82	0.23	1145.92	2.5974
Sample1825	Lung cancer	illumina_PANEL	0.64	1	1315.09	9.09091
Sample1826	Lung cancer	illumina_PANEL	0.55	1	1507.21	5.19481
Sample1827	Lung cancer	MGI_PANEL	0.25	0.23	1704.19	3.62079
Sample1828	Lung cancer	illumina_PANEL	0.11	1	1049.7	13.6364
Sample1829	Lung cancer	illumina_PANEL		0.32	766.521	0
Sample1830	Lung cancer	illumina_PANEL		0.24	1896.59	0
Sample1831	Lung cancer	illumina_PANEL	0.24	1	704.959	2.5974
Sample1832	Breast Cancer	illumina_PANEL	0.9	0.4	1058.51	3.8961
Sample1833	Lung cancer	illumina_PANEL		0.44	1782.97	0.649351
Sample1834	Lung cancer	illumina_PANEL		0.2	913.982	7.79221
Sample1835	Lung cancer	illumina_PANEL	0.37	0.25	1045.61	0
Sample1836	Lung cancer	illumina_PANEL	0.32	1	1889.63	2.5974
Sample1837	Lung cancer	illumina_PANEL	0.8	0.53	493.474	10.3896
Sample1838	Lung cancer	illumina_PANEL	0.91	1	2235.24	2.40964
Sample1839	Lung cancer	illumina_PANEL		0.22	899.498	2.5974
Sample1840	Lung cancer	illumina_PANEL	0.76	0.22	840.343	3.24675
Sample1841	Esophagogastric Cancer	illumina_PANEL	0.09	1	915.87	0
Sample1842	Lung cancer	illumina_PANEL	0.26	1	548.678	0.649351
Sample1843	Lung cancer	illumina_PANEL	0.26	0.31	1125.15	0
Sample1844	Pancreatic Cancer	illumina_PANEL		0.51	361.54	19.4805
Sample1845	Pancreatic Cancer	illumina_PANEL		0.44	980.859	5.84416
Sample1846	Lung cancer	illumina_PANEL	0.87	0.44	1116.52	5.84416
Sample1847	Lung cancer	illumina_PANEL	0.11	1	896.415	12.987
Sample1848	Pancreatic Cancer	illumina_PANEL	0.38	0.48	2239.84	8.44156
Sample1849	Lung cancer	illumina_PANEL		0.29	1033.17	11.039
Sample1850	Lung cancer	illumina_PANEL	0.72	0.41	968.02	18.8312
Sample1851	Esophagogastric Cancer	illumina_PANEL		1	994.619	3.8961
Sample1852	Lung cancer	illumina_PANEL	0.78	0.48	1073.9	6.49351
Sample1853	Lung cancer	illumina_PANEL	0.35	0.5	743.562	13.6364
Sample1854	Esophagogastric Cancer	illumina_PANEL	0.29	0.3	648.271	3.24675
Sample1855	Lung cancer	illumina_PANEL	0.36	1	1596.62	9.63855
Sample1856	Lung cancer	illumina_PANEL	0.44	0.26	903.449	2.5974
Sample1857	Lung cancer	illumina_PANEL		0.53	1140.48	11.6883
Sample1858	Lung cancer	illumina_PANEL		0.4	1078.86	16.2338
Sample1859	Lung cancer	illumina_PANEL	0.65	0.33	464.942	1.94805
Sample1860	Lung cancer	illumina_PANEL	0.87	0.35	1014.37	5.19481
Sample1861	Lung cancer	illumina_PANEL	0.08	1	1096.01	1.2987
Sample1862	Lung cancer	illumina_PANEL		0.24	905.373	3.24675
Sample1863	Lung cancer	illumina_PANEL	0.49	1	880.805	1.2987
Sample1864	Lung cancer	illumina_PANEL	0.37	1	861.857	2.5974
Sample1865	Lung cancer	illumina_PANEL		0.22	1017.19	3.24675
Sample1866	Renal Cell Carcinoma	illumina_PANEL		0.29	857.214	0.649351
Sample1867	Lung cancer	illumina_PANEL	0.94	0.64	739.925	7.14286
Sample1868	Lung cancer	illumina_PANEL		0.2	692.413	2.5974
Sample1869	Lung cancer	MGI_PANEL	0.89	0.28	1281.51	4.44377
Sample1870	Lung cancer	illumina_PANEL	0.69	0.35	1207.03	5.19481
Sample1871	Lung cancer	illumina_PANEL		0.36	981.15	3.24675
Sample1872	Lung cancer	illumina_PANEL		0.49	2391.49	7.79221
Sample1873	Esophagogastric Cancer	illumina_PANEL	0.7	0.41	1134.03	2.5974
Sample1874	Lung cancer	illumina_PANEL	0.49	0.23	1020.4	13.6364
Sample1875	Lung cancer	illumina_PANEL	0.66	0.32	964.375	2.5974
Sample1876	Lung cancer	illumina_PANEL		1	1017.33	3.8961
Sample1877	Lung cancer	illumina_PANEL	0.2	0.31	1199.95	6.49351
Sample1878	Pancreatic Cancer	illumina_PANEL		0.23	704.694	1.94805
Sample1879	Pancreatic Cancer	MGI_PANEL	0.4	0.5	1887.88	6.03465
Sample1880	Lung cancer	illumina_PANEL	0.94	0.23	1020.43	5.84416
Sample1881	Lung cancer	illumina_PANEL	0.32	0.55	1109.9	9.74026
Sample1882	Lung cancer	illumina_PANEL	0.26	1	2485.68	0
Sample1883	Lung cancer	illumina_PANEL	0.88	1	2563.26	7.79221
Sample1884	Lung cancer	illumina_PANEL	0.45	0.48	887.157	11.039
Sample1885	Lung cancer	illumina_PANEL	0.89	0.93	1037.68	7.79221
Sample1886	Lung cancer	illumina_PANEL	0.91	0.42	743.087	0.649351
Sample1887	Renal Cell Carcinoma	illumina_PANEL	0.95	0.65	1759.89	6.49351
Sample1888	Lung cancer	illumina_PANEL	0.05	1	618.077	0
Sample1889	Melanoma	illumina_PANEL		0.2	1106.28	0
Sample1890	Hepatobiliary Cancer	illumina_PANEL		0.22	1061.21	16.8831
Sample1891	Renal Cell Carcinoma	illumina_PANEL	0.08	0.2	925.202	2.5974
Sample1892	Lung cancer	illumina_PANEL	0.88	0.66	897.884	7.79221
Sample1893	Esophagogastric Cancer	illumina_PANEL	0.4	0.2	1878.55	3.8961
Sample1894	Lung cancer	illumina_PANEL		0.77	1143.64	8.44156
Sample1895	Lung cancer	illumina_PANEL		0.23	877.429	13.6364
Sample1896	Melanoma	illumina_PANEL	0.72	0.79	1118.62	1.94805
Sample1897	Hepatobiliary Cancer	illumina_PANEL	0.32	0.27	1090.69	3.24675
Sample1898	Hepatobiliary Cancer	illumina_PANEL		0.53	1072.13	1.94805
Sample1899	Breast Cancer	illumina_PANEL	0.46	0.47	1007.78	3.8961
Sample1900	Renal Cell Carcinoma	illumina_PANEL	0.76	0.66	1033.85	5.19481
Sample1901	Lung cancer	illumina_PANEL	0.56	0.32	1347.27	13.6364
Sample1902	Lung cancer	illumina_PANEL		1	952.216	3.8961
Sample1903	Lung cancer	illumina_PANEL		0.71	962.032	1.2987
Sample1904	Lung cancer	illumina_PANEL		0.27	879.48	4.54545
Sample1905	Lung cancer	illumina_PANEL		1	1085.1	0.649351
Sample1906	Lung cancer	illumina_PANEL	0.54	1	1108.09	1.94805
Sample1907	Esophagogastric Cancer	illumina_PANEL		1	968.797	3.24675
Sample1908	Lung cancer	illumina_PANEL	0.05	1	760.918	5.19481
Sample1909	Lung cancer	illumina_PANEL		0.27	733.274	0.649351
Sample1910	Lung cancer	illumina_PANEL	0.57	0.4	856.964	3.24675
Sample1911	Lung cancer	illumina_PANEL	0.75	0.27	1152.69	9.09091
Sample1912	Lung cancer	illumina_PANEL	0.74	0.24	831.977	2.5974
Sample1913	Lung cancer	illumina_PANEL		0.36	766.466	0
Sample1914	Esophagogastric Cancer	illumina_PANEL	0.55	1	1172.93	1.94805
Sample1915	Lung cancer	illumina_PANEL		0.29	923.705	14.2857
Sample1916	Esophagogastric Cancer	illumina_PANEL	0.46	0.23	868.223	5.19481
Sample1917	Lung cancer	illumina_PANEL	0.82	0.27	1128.11	4.54545
Sample1918	Esophagogastric Cancer	illumina_PANEL	0.92	1	433.054	5.84416
Sample1919	Lung cancer	illumina_PANEL		0.49	822.34	7.14286
Sample1920	Lung cancer	illumina_PANEL		0.43	967.199	10.3896
Sample1921	Lung cancer	illumina_PANEL	0.88	0.31	1657.08	0
Sample1922	Lung cancer	MGI_PANEL	0.4	0.4	1613.58	1.90447
Sample1923	Hepatobiliary Cancer	illumina_PANEL		0.7	1222.43	4.54545
Sample1924	Lung cancer	illumina_PANEL		1	942.826	11.039
Sample1925	Lung cancer	illumina_PANEL	0.53	0.21	988.189	7.14286
Sample1926	Lung cancer	illumina_PANEL	0.23	0.28	631.29	1.94805
Sample1927	Esophagogastric Cancer	illumina_PANEL		0.31	1141.64	10.3896
Sample1928	Lung cancer	illumina_PANEL		0.24	890.335	1.2987
Sample1929	Lung cancer	illumina_PANEL	0.43	0.29	842.202	3.8961
Sample1930	Hepatobiliary Cancer	illumina_WES		0.34	167.229	1.24189
Sample1931	Lung cancer	illumina_PANEL		0.4	1951.61	4.81928
Sample1932	Lung cancer	illumina_PANEL		0.26	1143.34	6.49351
Sample1933	Melanoma	illumina_PANEL	0.6	0.55	1014.08	3.8961
Sample1934	Lung cancer	illumina_PANEL	0.3	0.28	1228.48	12.987
Sample1935	Lung cancer	illumina_PANEL	0.8	0.23	1146.91	1.2987
Sample1936	Renal Cell Carcinoma	illumina_PANEL	0.38	0.23	934.302	30.5195
Sample1937	Lung cancer	illumina_PANEL		1	1092.95	7.79221
Sample1938	Lung cancer	illumina_PANEL		0.37	1278.49	1.94805
Sample1939	Esophagogastric Cancer	illumina_PANEL	0.22	1	855.62	3.8961
Sample1940	Esophagogastric Cancer	illumina_PANEL		0.48	1206.74	3.24675
Sample1941	Lung cancer	illumina_PANEL	0.15	0.54	802.688	11.039
Sample1942	Lung cancer	illumina_PANEL	0.67	0.33	1019.6	2.5974
Sample1943	Melanoma	illumina_PANEL	0.18	0.37	1304.61	2.5974
Sample1944	Lung cancer	MGI_PANEL	0.19	0.21	1601.33	5.71342
Sample1945	Lung cancer	MGI_PANEL	0.71	1	1385.55	12.6965
Sample1946	Lung cancer	MGI_PANEL	0.4	1	1045.59	3.17412
Sample1947	Lung cancer	MGI_PANEL	0.11	0.53	1566.95	23.4885
Sample1948	Lung cancer	MGI_PANEL	0.43	0.57	1984.28	19.0447
Sample1949	Lung cancer	MGI_PANEL	0.57	0.26	1251.94	3.17412
Sample1950	Lung cancer	illumina_PANEL	0.3	0.75	529.356	4.54545
Sample1951	Lung cancer	illumina_PANEL		0.42	644.432	14.9351
Sample1952	Lung cancer	illumina_PANEL	0.97	0.53	1571.15	1.94805
Sample1953	Lung cancer	illumina_PANEL	0.73	0.83	1005.53	9.74026
Sample1954	Lung cancer	illumina_PANEL	0.84	0.51	896.495	12.987
Sample1955	Lung cancer	illumina_PANEL	0.07	1	978.999	0
Sample1956	Hepatobiliary Cancer	illumina_PANEL		0.4	1078.12	3.8961
Sample1957	Lung cancer	illumina_PANEL	0.81	1	1306.53	5.84416
Sample1958	Hepatobiliary Cancer	illumina_PANEL	0.37	0.43	1019.07	2.5974
Sample1959	Hepatobiliary Cancer	illumina_PANEL		1	604.235	2.5974
Sample1960	Lung cancer	illumina_PANEL		0.6	1051.42	3.24675
Sample1961	Lung cancer	illumina_PANEL	0.55	0.44	786.287	16.8831
Sample1962	Hepatobiliary Cancer	illumina_PANEL		0.46	1176.78	7.14286
Sample1963	Lung cancer	illumina_PANEL	0.73	0.37	1130.6	4.54545
Sample1964	Hepatobiliary Cancer	illumina_PANEL		0.52	809.074	9.74026
Sample1965	Renal Cell Carcinoma	MGI_PANEL	0.68	0.29	1307.45	8.25271
Sample1966	Lung cancer	MGI_PANEL	0.02	0.43	2378.87	0
Sample1967	Lung cancer	illumina_PANEL		1	586.025	5.84416
Sample1968	Lung cancer	illumina_PANEL	0.1	0.27	701.269	0
Sample1969	Lung cancer	illumina_PANEL		0.4	1443.21	3.8961
Sample1970	Melanoma	illumina_PANEL		0.36	1085.28	1.94805
Sample1971	Melanoma	illumina_PANEL	0.6	0.6	2024.67	0
Sample1972	Lung cancer	illumina_PANEL	0.46	0.81	1787.68	8.44156
Sample1973	Lung cancer	illumina_PANEL	0.47	0.3	1123.34	6.49351
Sample1974	Hepatobiliary Cancer	illumina_PANEL	0.24	0.36	1745.08	3.8961
Sample1975	Lung cancer	illumina_PANEL	0.64	1	1266.02	1.94805
Sample1976	Esophagogastric Cancer	illumina_PANEL	0.56	0.5	1050.34	3.8961
Sample1977	Esophagogastric Cancer	illumina_PANEL		0.35	957.14	0
Sample1978	Hepatobiliary Cancer	illumina_PANEL	0.56	1	747.809	3.24675
Sample1979	Lung cancer	illumina_PANEL	0.93	1	1343.45	3.8961
Sample1980	Lung cancer	illumina_PANEL	0.27	1	937.719	18.8312
Sample1981	Lung cancer	illumina_PANEL	0.91	0.43	828.653	4.54545
Sample1982	Lung cancer	illumina_PANEL		0.5	814.447	5.84416
Sample1983	Lung cancer	illumina_PANEL		0.31	1529.19	3.8961
Sample1984	Lung cancer	illumina_PANEL		0.36	998.895	5.84416
Sample1985	Esophagogastric Cancer	illumina_PANEL	0.11	1	861.327	3.8961
Sample1986	Lung cancer	illumina_PANEL		0.68	1164.2	3.24675
Sample1987	Lung cancer	illumina_PANEL	0.48	1	2924.16	3.61446
Sample1988	Lung cancer	illumina_PANEL		0.43	1298.92	1.94805
Sample1989	Hepatobiliary Cancer	illumina_PANEL		1	1041.78	1.94805
Sample1990	Hepatobiliary Cancer	illumina_PANEL	0.14	0.42	767.32	3.8961
Sample1991	Melanoma	illumina_PANEL		0.35	1130.28	0.649351
Sample1992	Melanoma	illumina_PANEL	0.41	0.63	2598.37	1.20482
Sample1993	Esophagogastric Cancer	illumina_PANEL		1	759.077	9.09091
Sample1994	Lung cancer	illumina_PANEL		0.25	970.91	2.5974
Sample1995	Melanoma	illumina_PANEL	0.9	0.26	1497.32	4.54545
Sample1996	Hepatobiliary Cancer	MGI_PANEL	0.96	0.9	1245.22	1.26965
Sample1997	Esophagogastric Cancer	MGI_PANEL	0.85	0.28	1321.64	1.26965
Sample1998	Hepatobiliary Cancer	MGI_PANEL	0.73	0.75	1126.84	0.634824
[truncated: 2,128 more rows]
