# Supplementary material for: Systematic assessment and optimizing algorithm of tumor mutational burden calculation and their implications in clinical decision-making
Source: Front Oncol. 2022 Nov 8;12:972972. doi: 10.3389/fonc.2022.972972 (PMC9679647; doi:10.3389/fonc.2022.972972)
Supplement: Supplementary file 2 [file Table_2.xlsx]

## Sheet: supplementary table 2
Table S2. Cancer type and sequencing depth for 62 patients used to optimized the SGZ algorithm
Patient	Cancer type	Sequencing depth for tumor tissues	Sequencing depth for matched peripheral blood samples
Sample1	Lung Adenocarcinoma	654.022	308.709
Sample2	Lung Adenocarcinoma	1014.62	423.538
Sample3	Lung Adenocarcinoma	1451.37	517.964
Sample4	Lung Adenocarcinoma	1108.82	448.025
Sample5	Lung Adenocarcinoma	792.255	452.886
Sample6	Lung Adenocarcinoma	1136.33	515.365
Sample7	Lung Adenocarcinoma	1040.26	484.178
Sample8	Lung Squamous Cell Carcinomas	1678.15	315.169
Sample9	Lung Cancer	1615.58	686.869
Sample10	Small Cell Lung Cancer	1196.39	526.052
Sample11	Lung Adenocarcinoma	1484.87	445.756
Sample12	Lung Squamous Cell Carcinomas	556.43	407.971
Sample13	Lung Squamous Cell Carcinomas	1091.11	319.167
Sample14	Lung Adenocarcinoma	1022.89	557.543
Sample15	Lung Adenocarcinoma	1106.32	357.921
Sample16	Lung Adenocarcinoma	1051.95	265.449
Sample17	Lung Squamous Cell Carcinomas	1110.43	415.502
Sample18	Lung Adenocarcinoma	735.849	456.262
Sample19	Lung Adenocarcinoma	587.911	324.459
Sample20	Lung Adenocarcinoma	1041.94	412.504
Sample21	Lung Adenocarcinoma	623.399	429.412
Sample22	Lung Adenocarcinoma	696.774	505.433
Sample23	Lung Cancer	966.864	707.35
Sample24	Lung Adenocarcinoma	2568.74	385.554
Sample25	Lung Adenocarcinoma	765.276	544.662
Sample26	Lung Squamous Cell Carcinomas	1029.27	435.305
Sample27	Lung Adenocarcinoma	814.584	487.642
Sample28	Lung Squamous Cell Carcinomas	1121.01	455.379
Sample29	Lung Adenocarcinoma	988.637	138.698
Sample30	Lung Cancer	1535.58	421.538
Sample31	Lung Adenocarcinoma	1396.99	558.315
Sample32	Lung Cancer	1553.34	490.738
Sample33	Lung Cancer	1157.39	482.641
Sample34	Lung Adenocarcinoma	786.514	426.314
Sample35	Lung Adenocarcinoma	1044.28	319.074
Sample36	Lung Adenocarcinoma	819.131	328.019
Sample37	Lung Squamous Cell Carcinomas	842.304	478.693
Sample38	Lung Cancer	1108.54	433.633
Sample39	Lung Adenocarcinoma	736.418	424.885
Sample40	Lung Cancer	1102	655.837
Sample41	Lung Adenocarcinoma	1415.82	649.33
Sample42	Lung Adenocarcinoma	743.049	366.158
Sample43	Lung Adenocarcinoma	569.575	399.899
Sample44	Lung Adenocarcinoma	989.747	484.683
Sample45	Colorectal Cancer	805.461	411.523
Sample46	Colorectal Cancer	1120.11	500.583
Sample47	Cancer Of The Stomach	790.643	500.656
Sample48	Colorectal Cancer	1288.53	447.893
Sample49	Liver Cancer	885.233	306.653
Sample50	Soft Tissue Sarcoma	501.441	780.75
Sample51	Gallbladder	1062.16	448.303
Sample52	Cholangiocarcinoma	1080	477.009
Sample53	Uterine Cancer	549.078	522.137
Sample54	Lymphoma	875.584	346.129
Sample55	Colorectal Cancer	792.182	439.524
Sample56	Melanoma	846.914	399.313
Sample57	Ovarian Cancer	531.681	464.073
Sample58	Cholangiocarcinoma	1147.35	397.889
Sample59	Head And Neck Tumors	907.447	506.564
Sample60	Adenocarcinoma At The Gastroesophageal Junction	1324.54	511.115
Sample61	Cervical Cancer	1298.65	749.352
Sample62	Uterine Cancer	1022.51	342.354
