# Supplementary material for: Systematic assessment and optimizing algorithm of tumor mutational burden calculation and their implications in clinical decision-making
Source: Front Oncol. 2022 Nov 8;12:972972. doi: 10.3389/fonc.2022.972972 (PMC9679647; doi:10.3389/fonc.2022.972972)
Supplement: Supplementary file 6 [file Table_6.xlsx]

## Sheet: Sheet1
Table S6. Clinical characteristics and TMB for training cohort
Smaple	Gender	Age	Stage	Histology	Drug_type	Start time	End time	Benefit	State of progress	PFS (day)	DCB (1:Yes, 0:No)	ORR (1:Yes, 0:No)	TMB
Sample1	female	59	ⅣB	LUAD	Nivolumab	2018-07-26	2018-09-25	PD	1	27	0	0	1.2
Sample2	male	67	Ⅳ	LUAD	Pembrolizumab	2018-04-24	2019-07-17	CR	1	780	1	1	9.58
Sample3	male	55	Ⅳ	LUAD	Nivolumab	2018-09-03	2019-07-01	SD	1	300	1	0	19.76
Sample4	female	49	Ⅳ	LUSC	Nivolumab	2018-10-12	2019-06-10	SD	1	240	1	0	1.2
Sample5	male	67	Ⅳ	LUAD	Nivolumab	2019-04-26	2019-07-29	SD	1	93	0	0	5.39
Sample6	male	70	Ⅳ	LUSC	Sintilimab	2019-03-25	2019-05-08	PD	1	60	0	0	4.79
Sample7	male	66	Ⅳ	LUSC	Nivolumab	2019-04-13	2019-07-01	PD	1	78	0	0	6.59
Sample8	male	46	Ⅳ	LUSC	Pembrolizumab	2018-03-07	2018-11-08	PR	1	390	1	1	2.99
Sample9	male	66	IV	LUAD	Nivolumab	2020-04-16	2020-05-16	PD	1	30	0	0	3
Sample10	male	57	IV	ASC	Nivolumab	2019-08-27	2019-09-26	PD	1	30	0	0	0.6
Sample11	female	70	ⅢB	LUAD	Nivolumab	2019-01-09	2019-06-26	SD	0	168	0	0	35.93
Sample12	male	47	Ⅳ	LUAD	Nivolumab	2019-02-08	2019-12-03	SD	1	330	1	0	3.6
Sample13	male	54	IVB	LUAD	Nivolumab	2018-09-18	2019-09-25	SD	0	390	1	0	9.59
Sample14	male	58	ⅣB	LUSC	Pembrolizumab	2019-03-05	2019-06-10	PD	1	90	0	0	3.59
Sample15	male	59	Ⅳ	LUAD	Nivolumab	2019-01-03	2019-04-28	PD	1	114	0	0	1.8
Sample16	female	79	Ⅳ	LUAD	Pembrolizumab	2019-01-24	2019-05-19	SD	1	114	0	0	1.8
Sample17	female	47	Ⅳ	LUAD	Nivolumab	2018-05-13	2018-09-12	PD	1	120	0	0	15.56
Sample18	female	44	Ⅳ	LUAD	Pembrolizumab	2018-08-28	2018-12-23	SD	1	117	0	0	5.39
Sample19	male	44	IV	LUAD	Nivolumab	2016-06-16	2018-11-22	PR	0	888	1	1	15.58
Sample20	male	58	IV	LUSC	Camrelizumab	2016-11-18	2017-04-26	SD	1	159	0	0	2.99
Sample21	female	49	IV	LUAD	Nivolumab	2016-01-22	2016-03-19	PD	1	57	0	0	3.6
Sample22	male	62	IV	LUAD	Pembrolizumab	2017-01-12	2017-11-30	PR	0	636	1	1	4.79
Sample23	male	66	IV	LUAD	Pembrolizumab	2016-09-21	2017-11-01	PR	1	372	1	1	11.39
Sample24	male	59	IV	LUSC	Pembrolizumab	2016-12-30	2017-04-17	SD	1	108	0	0	16.78
Sample25	female	39	IV	ASC	Camrelizumab	2016-08-25	2016-11-16	PD	1	81	0	0	4.19
Sample26	male	60	IV	LUSC	Nivolumab	2016-12-07	2017-03-28	SD	1	111	0	0	10.18
Sample27	male	44	IV	ASC	Camrelizumab	2016-09-07	2016-10-28	PD	1	51	0	0	0.6
Sample28	male	60	IV	ASC	Camrelizumab	2016-06-08	2016-08-01	PD	1	51	0	0	1.8
Sample29	male	72	IV	LUAD	Nivolumab	2016-08-10	2016-12-25	PD	1	42	0	0	13.17
Sample30	male	47	IV	LUAD	Pembrolizumab	2017-01-17	2017-05-24	PD	1	63	0	0	0.6
Sample31	male	51	IV	LUAD	Camrelizumab	2016-05-23	2018-03-28	PR	1	663	1	1	1.2
Sample32	male	62	Ⅳ	LUAD	Nivolumab	2016-02-19	2016-08-04	PR	1	390	1	1	12.57
Sample33	male	52	IV	LUSC	Camrelizumab	2016-12-01	2017-03-17	SD	0	126	0	0	0.6
Sample34	male	55	Ⅳ	LUSC	Pembrolizumab	2017-03-29	2017-12-03	SD	1	252	1	0	5.39
Sample35	male	59	IV	LUSC	Pembrolizumab	2017-01-06	2017-11-17	PR	1	585	1	1	9.58
Sample36	male	61	IV	LUAD	Nivolumab	2018-03-11	2018-06-05	PD	1	84	0	0	1.2
Sample37	female	68	IV	LUAD	Pembrolizumab	2016-08-26	2016-12-24	SD	1	120	0	0	4.79
Sample38	male	48	IV	LUAD	Pembrolizumab	2017-01-24	2017-06-01	PR	1	156	1	1	10.78
Sample39	male	54	IV	ASC	Camrelizumab	2016-11-02	2016-12-18	PD	1	45	0	0	1.2
Sample40	male	63	Ⅳ	LUAD	Nivolumab	2016-06-17	2017-03-24	SD	1	300	1	0	11.99
Sample41	male	53	Ⅳ	LUSC	Nivolumab	2016-10-26	2016-12-07	PD	1	42	0	0	9.59
Sample42	male		IV	NSCLC	Sintilimab	2019-02-19	2019-10-05	PR	0	360	1	1	25.75
Sample43	male		Ⅳ	NSCLC	Sintilimab	2017-05-16	2017-06-24	PD	1	39	0	0	3
Sample44	male	63	Ⅳ	NSCLC	Nivolumab	2018-09-09	2019-03-07	PR	1	180	1	1	2.99
Sample45	female	34	Ⅳ	LUAD	Pembrolizumab	2018-11-12	2019-08-13	SD	0	330	1	0	9.6
Sample46	male	63	ⅢB	LUAD	Nivolumab	2018-06-11	2019-06-10	CR	0	588	1	1	7.78
Sample47	female	73	Ⅳ	LUAD	Nivolumab	2018-02-13	2019-12-03	PR	1	465	1	1	3.59
Sample48	male	60	IV	LUAD	Nivolumab	2019-01-17	2019-11-20	PR	1	336	1	1	8.98
Sample49	female	52	IV	LUAD	Nivolumab	2018-07-10	2019-04-08	SD	1	285	1	0	4.19
Sample50	male	57	IV	LUAD	Nivolumab	2018-02-12	2018-04-13	PD	1	60	0	0	1.8
Sample51	male	70	IV	LUSC	Nivolumab	2018-07-17	2019-06-06	SD	1	342	1	0	7.79
Sample52	male	58	IIIC	LUSC	Nivolumab	2018-07-04	2019-01-01	PR	1	321	1	1	9.58
Sample53	male	69	IV	LUAD	Nivolumab	2018-08-31	2019-07-28	PR	1	381	1	1	7.19
Sample54	male	66	IV	LUAD	Pembrolizumab	2019-12-06	2020-02-10	SD	0	66	0	0	5.39
Sample55	male	65	ⅢB	LUSC	Pembrolizumab	2018-11-05	2019-12-02	SD	0	450	1	0	9.59
Sample56	male	67	IV	LUAD	Pembrolizumab	2020-04-21	2020-06-21	PR	0	60	1	1	7.8
Sample57	male	53	IV	ASC	Nivolumab	2019-07-03	2020-04-19	SD	0	330	1	0	10.18
Sample58	male	57	Ⅳ	LUAD	Pembrolizumab	2017-05-23	2017-07-11	SD	0	810	1	0	4.79
Sample59	male	51	Ⅳ	LUAD	Camrelizumab	2019-09-06	2019-11-19	PD	1	72	0	0	2.99
Sample60	male	55	Ⅳ	PNET	Sintilimab	2019-03-15	2019-09-11	SD	1	225	1	0	7.79
Sample61	male	63	Ⅳ	LUAD	Pembrolizumab	2019-01-03	2019-04-03	SD	0	195	1	0	4.79
Sample62	female	56	Ⅳ	NSCLC	Sintilimab	2019-08-09	2019-09-03	PD	1	24	0	0	2.99
Sample63	male	52	Ⅳ	LUSC	Sintilimab	2019-03-25	2019-07-16	SD	1	111	0	0	2.4
Sample64	female	66	Ⅳ	LUAD	Pembrolizumab	2019-03-13	2019-05-15	PD	1	60	0	0	4.19
Sample65	male	60	ⅢB	LUAD	Pembrolizumab	2019-07-25	2020-05-08	SD	0	372	1	0	19.75
Sample66	female	48	Ⅳ	LUAD	Pembrolizumab	2018-11-27	2019-01-17	PD	1	51	0	0	4.19
